# Supplementary material for: Gender-specific associations between neutrophil levels and refracture risks: a retrospective cohort study
Source: Front Endocrinol (Lausanne). 2026 Jan 13;16:1625852. doi: 10.3389/fendo.2025.1625852 (PMC12834739; doi:10.3389/fendo.2025.1625852)
Supplement: Supplementary file 2 [file DataSheet1.xlsx]

## Sheet: nrf_merged
ID	Gender	Age	ICD	Maindiagnosis	Admissiondate	Year	Month	Preoperativetime	DateofOperation	DischargeDate	LOS	Refracture	Refracture30	Refracture60	Refracture1Date	Refracturetime	RefractureNEW	hypertension	diabetes	CCI	Weight	Height	BMI	Neutrophil	CR	UN	UA	Smoker	Drink	ASA	CAL	bisphosphonates	TLPT
2190	0	83	S72.101	72	2018-08-01	2018	8	1	2018-08-02	2018-08-16	15	0	0	0	2024-03-24	2047	1	0	0	0	50	157	20.2848	5.7	66	4.84	380	0	0	3	0	0	0
2191	0	81	S72.101	72	2018-08-02	2018	8	4	2018-08-06	2018-08-18	16	0	0	0	2024-03-24	2045	0	0	0	1	60	156	24.6548	5.6	100	5.7	380	0	0	1	0	1	0
2192	0	65	S22.000	22	2018-08-02	2018	8	4	2018-08-06	2018-08-08	6	0	0	0	2024-03-24	2055	0	0	0	0	54	146	25.3331	2.03	93	8.04	445	0	0	2	0	0	0
2193	0	65	S72.900	72	2018-08-03	2018	8	5	2018-08-08	2018-08-24	21	1	1	1	2019-11-18	451	2	0	0	0	74	152	32.0291	4	64	7.7	150	0	0	3	0	0	0
2194	0	76	S32.000	32	2018-08-03	2018	8	4	2018-08-07	2018-08-09	6	1	1	1	2019-08-26	382	2	0	0	0	48	141	24.1437	4.8	57	6.38	215	0	0	2	1	0	0
2195	0	61	S52.801	52	2018-08-03	2018	8	5	2018-08-08	2018-08-14	11	0	0	0	2024-03-24	2049	0	0	0	0	57	151	24.9989	12.81	70	7.49	387	0	0	2	0	0	0
2196	0	63	S32.000	32	2018-08-03	2018	8	5	2018-08-08	2018-08-11	8	0	0	0	2024-03-24	2052	0	0	0	0	56	158	22.4323	6.6	61	4.8	339	0	0	2	1	0	0
2197	0	67	S52.801	52	2018-08-04	2018	8	3	2018-08-07	2018-08-14	10	0	0	0	2024-03-24	2049	0	0	0	0	58	153	24.7768	3.4	43	7.39	493	0	0	2	0	0	0
2199	0	88	S72.101	72	2018-08-05	2018	8	2	2018-08-07	2018-08-14	9	0	0	0	2024-03-24	2049	1	0	0	0	50	156	20.5457	2.6	58	4.4	132	0	0	2	0	0	0
2210	0	72	S32.000	32	2018-08-11	2018	8	3	2018-08-14	2018-08-18	7	0	0	0	2024-03-24	2045	0	0	0	0	51	145	24.2568	6.5	51	6	342	0	0	2	1	1	0
2214	0	69	S72.101	72	2018-08-12	2018	8	6	2018-08-18	2018-09-01	20	0	0	0	2024-03-24	2031	1	0	0	0	60	165	22.0386	4.56	37	6.5	158	0	0	3	0	1	0
2217	0	83	S72.101	72	2018-08-15	2018	8	2	2018-08-17	2018-08-22	7	1	1	1	2023-03-31	1682	2	0	0	0	55	144	26.5239	5.39	100	5.79	295	0	0	2	0	0	0
2218	1	84	S72.101	72	2018-08-15	2018	8	2	2018-08-17	2018-08-31	16	0	0	0	2024-03-24	2032	1	0	0	0	56	152	24.2382	9.1	54	7.59	236	0	0	2	0	1	0
2219	0	50	S52.500	52	2018-08-16	2018	8	5	2018-08-21	2018-08-27	11	0	0	0	2024-03-24	2036	0	1	0	0	60	157	24.3418	6.9	93	7.3	417	0	0	2	0	0	0
2220	1	61	S52.500	52	2018-08-16	2018	8	5	2018-08-21	2018-08-27	11	0	0	0	2024-03-24	2036	0	0	0	0	70	163	26.3465	8.6	57	7.2	423	1	1	2	0	0	0
2221	0	67	S52.801	52	2018-08-16	2018	8	2	2018-08-18	2018-08-30	14	0	0	0	2024-03-24	2033	0	0	0	0	50.2	159	19.8568	5	54	6.2	183	0	0	2	0	0	0
2222	0	64	S52.801	52	2018-08-16	2018	8	5	2018-08-21	2018-08-29	13	0	0	0	2024-03-24	2034	0	0	0	0	53	152	22.9398	3.7	65	7.92	342	0	0	2	0	0	0
2224	0	62	S32.000	32	2018-08-17	2018	8	5	2018-08-22	2018-08-26	9	0	0	0	2024-03-24	2037	1	0	0	0	62.3	155	25.9313	7.6	77	8.6	255	0	0	2	1	1	0
2226	0	63	S72.101	72	2018-08-18	2018	8	2	2018-08-20	2018-08-31	13	0	0	0	2024-03-24	2032	0	0	0	0	47	154	19.8178	6.7	200	3.8	397	0	0	2	0	0	0
2227	0	74	S52.801	52	2018-08-18	2018	8	4	2018-08-22	2018-08-25	7	1	1	1	2021-04-19	968	2	1	0	0	62	157	25.1532	7.71	70	6.3	193	0	0	1	0	0	0
2230	0	60	S32.000	32	2018-08-20	2018	8	3	2018-08-23	2018-08-27	7	0	0	0	2024-03-24	2036	0	0	0	0	59	153	25.204	7.6	51	5.26	256	0	0	2	0	0	0
2234	1	85	S72.101	72	2018-08-21	2018	8	3	2018-08-24	2018-09-05	15	0	0	0	2024-03-24	2027	1	0	0	0	55	154	23.1911	5.6	89	6	356	1	1	2	0	0	0
2235	0	74	S32.000	32	2018-08-21	2018	8	3	2018-08-24	2018-09-05	15	0	0	0	2024-03-24	2027	1	0	0	0	68	157	27.5873	5.29	60	6.1	309	0	0	3	1	0	0
2236	1	68	S72.000	72	2018-08-23	2018	8	2	2018-08-25	2018-09-06	14	0	0	0	2024-03-24	2026	0	1	1	1	52	158	20.83	9.5	69	5.1	239	1	0	2	0	0	0
2237	0	75	S22.200	22	2018-08-23	2018	8	5	2018-08-28	2018-09-02	10	0	0	0	2024-03-24	2030	1	0	0	0	55.6	142	27.5739	8.7	81	5.1	362	0	0	2	0	0	0
2238	0	74	S42.202	42	2018-08-24	2018	8	3	2018-08-27	2018-09-02	9	0	0	0	2024-03-24	2030	0	0	0	0	50	139	25.8786	5.43	48	4.7	177	0	0	2	1	0	0
2239	0	81	S52.801	52	2018-08-24	2018	8	6	2018-08-30	2018-09-13	20	1	1	1	2021-03-27	926	2	0	0	0	41	147	18.9736	0.08	100	4.1	300	0	0	3	1	0	0
2240	1	64	S32.000	32	2018-08-25	2018	8	2	2018-08-27	2018-08-29	4	0	0	0	2024-03-24	2034	0	0	0	0	65	168	23.03	4.8	32	3.6	199	0	0	2	1	0	0
2241	0	56	S32.000	32	2018-08-26	2018	8	2	2018-08-28	2018-08-31	5	0	0	0	2024-03-24	2032	0	0	0	0	58.7	157	23.8144	4.97	69	10.2	305	0	0	2	1	0	0
2245	0	62	S32.000	32	2018-08-28	2018	8	2	2018-08-30	2018-09-01	4	0	0	0	2024-03-24	2031	0	0	0	0	63	165	23.1405	9.53	44	2.9	157	0	0	2	1	0	0
2247	0	79	S22.000	22	2018-08-29	2018	8	2	2018-08-31	2018-09-02	4	0	0	0	2024-03-24	2030	0	1	0	0	51	154	21.5045	6.3	77	5.5	360	0	0	3	1	0	0
2248	1	74	S72.101	72	2018-08-29	2018	8	2	2018-08-31	2018-09-11	13	0	0	0	2024-03-24	2021	0	1	0	0	58	166	21.048	4.3	90	6	234	0	1	3	0	1	0
2249	0	68	S32.000	32	2018-08-29	2018	8	5	2018-09-03	2018-09-05	7	0	0	0	2024-03-24	2027	0	0	0	0	68	158	27.2392	6.2	75	5.1	304	0	0	2	0	0	0
2250	0	80	S52.500	52	2018-08-31	2018	8	1	2018-09-01	2018-09-07	7	0	0	0	2024-03-24	2025	0	0	0	0	52	156	21.3675	7.97	120	9	598	0	0	2	0	1	0
2252	0	94	S72.101	72	2018-09-02	2018	9	2	2018-09-04	2018-09-18	16	0	0	0	2024-03-24	2014	1	0	0	0	65	165	23.8751	6.9	38	3.9	271	0	0	3	0	0	0
2254	0	60	S52.801	52	2018-09-03	2018	9	3	2018-09-06	2018-09-13	10	0	0	0	2024-03-24	2019	0	0	0	0	55	150	24.4444	9.4	59	8	264	0	0	3	0	0	0
2256	1	58	S52.500	52	2018-09-03	2018	9	3	2018-09-06	2018-09-13	10	0	0	0	2024-03-24	2019	0	0	0	0	76	175	24.8163	7.5	48	4.27	196	0	0	2	0	0	0
2257	0	62	S32.000	32	2018-09-03	2018	9	5	2018-09-08	2018-09-10	7	0	0	0	2024-03-24	2022	0	0	0	0	72	159	28.4799	12.8	51	6.6	266	0	0	2	0	0	0
2259	0	61	S72.000	72	2018-09-04	2018	9	2	2018-09-06	2018-09-13	9	0	0	0	2024-03-24	2019	0	1	1	1	53	153	22.6409	7.34	44	6.9	248	0	0	2	0	0	0
2263	0	79	S72.101	72	2018-09-05	2018	9	2	2018-09-07	2018-09-14	9	0	0	0	2024-03-24	2018	1	1	1	1	55	161	21.2183	4.6	74	3.72	275	0	0	3	0	0	0
2267	0	68	S72.101	72	2018-09-09	2018	9	8	2018-09-17	2018-09-24	15	0	0	0	2024-03-24	2008	0	0	0	0	53	148	24.1965	9.5	52	6.82	291	0	0	2	0	0	0
2268	0	86	S72.101	72	2018-09-09	2018	9	2	2018-09-11	2018-09-23	14	1	1	1	2021-04-09	929	2	0	0	0	43	145	20.4518	5.1	51	6.36	271	0	0	3	0	0	0
2270	0	91	S72.000	72	2018-09-09	2018	9	5	2018-09-14	2018-09-27	18	1	1	1	2019-07-25	301	2	1	1	1	50.2	145	23.8763	8.1	34	3.6	243	0	0	2	0	0	0
2271	0	62	S52.500	52	2018-09-09	2018	9	2	2018-09-11	2018-09-18	9	0	0	0	2024-03-24	2014	0	0	0	0	55	160	21.4844	3.3	49	5.9	229	0	0	1	0	0	0
2272	1	59	S52.500	52	2018-09-09	2018	9	2	2018-09-11	2018-09-18	9	0	0	0	2024-03-24	2014	0	0	0	0	64	175	20.898	5.42	65	6.9	345	0	0	2	0	0	0
2274	0	66	S22.000	22	2018-09-10	2018	9	4	2018-09-14	2018-09-16	6	0	0	0	2024-03-24	2016	0	0	0	0	48	155	19.9792	4.6	41	4.1	175	0	0	2	1	0	0
2278	0	54	S72.000	72	2018-09-13	2018	9	8	2018-09-21	2018-10-05	22	0	0	0	2024-03-24	1997	0	0	0	0	46	158	18.4265	4.9	36	3.4	212	0	0	3	0	0	0
2280	0	60	S22.000	22	2018-09-15	2018	9	5	2018-09-20	2018-09-22	7	0	0	0	2024-03-24	2010	0	0	0	0	70	150	31.1111	6.41	73	4.1	215	0	0	2	0	0	0
2281	0	62	S32.000	32	2018-09-16	2018	9	1	2018-09-17	2018-09-19	3	0	0	0	2024-03-24	2013	0	0	0	0	60	154	25.2994	3.7	51	4.8	266	0	0	3	0	0	0
2283	0	55	S32.000	32	2018-09-16	2018	9	4	2018-09-20	2018-09-23	7	0	0	0	2024-03-24	2009	0	0	0	0	52	146	24.3948	5.18	235	13.4	257	0	0	2	0	0	0
2292	0	60	S72.101	72	2018-09-21	2018	9	1	2018-09-22	2018-09-27	6	0	0	0	2024-03-24	2005	0	0	0	0	52	154	21.9261	4.8	66	6.2	261	0	0	2	0	0	0
2293	0	68	S72.000	72	2018-09-22	2018	9	5	2018-09-27	2018-10-09	17	0	0	0	2024-03-24	1993	1	1	1	2	51	144	24.5949	4.5	48	6.48	264	0	0	2	0	0	0
2296	1	92	S72.000	72	2018-09-24	2018	9	2	2018-09-26	2018-10-12	18	0	0	0	2024-03-24	1990	1	0	0	0	59	169	20.6575	6.6	58	6.5	402	0	0	2	0	0	0
2297	0	82	S72.000	72	2018-09-24	2018	9	2	2018-09-26	2018-10-06	12	0	0	0	2024-03-24	1996	1	0	0	0	35	140	17.8571	4.8	59	4	317	0	0	2	0	0	0
2301	0	60	S22.000	22	2018-09-25	2018	9	2	2018-09-27	2018-09-30	5	0	0	0	2024-03-24	2002	0	0	0	0	63	154	26.5643	1.1	59	5.9	210	0	0	3	0	0	0
2302	1	51	S22.000	22	2018-09-25	2018	9	2	2018-09-27	2018-10-08	13	0	0	0	2024-03-24	1994	0	0	0	0	62	169	21.7079	9.03	74	2.7	169	0	0	2	0	0	0
2303	1	88	S42.202	42	2018-09-27	2018	9	1	2018-09-28	2018-10-07	10	0	0	0	2024-03-24	1995	1	0	0	0	50	156	20.5457	5	60	7	299	0	0	2	0	0	0
2306	1	66	S32.000	32	2018-09-30	2018	9	5	2018-10-05	2018-10-09	9	0	0	0	2024-03-24	1993	0	0	0	0	75	164	27.8852	6.9	73	6.2	296	1	0	2	0	0	0
2307	0	85	S72.101	72	2018-10-01	2018	10	4	2018-10-05	2018-10-16	15	0	0	0	2024-03-24	1986	0	0	0	0	48	145	22.83	12.88	63	7.9	303	0	0	2	0	0	0
2310	0	64	S42.202	42	2018-10-02	2018	10	5	2018-10-07	2018-10-15	13	0	0	0	2024-03-24	1987	0	0	0	0	50	151	21.9289	4.93	74	9.1	414	0	0	2	0	0	0
2311	0	76	S22.000	22	2018-10-02	2018	10	6	2018-10-08	2018-10-13	11	0	0	0	2024-03-24	1989	0	0	0	0	58	148	26.4792	3.4	52	5.12	229	0	0	2	0	0	0
2312	0	88	S32.000	32	2018-10-04	2018	10	1	2018-10-05	2018-10-09	5	0	0	0	2024-03-24	1993	1	0	0	0	52	159	20.5688	2.9	60	6.9	178	0	0	2	0	0	0
2314	0	66	S72.000	72	2018-10-04	2018	10	2	2018-10-06	2018-10-18	14	1	1	1	2020-03-26	525	2	0	0	0	58	158	23.2335	10.8	56	6.45	255	0	0	3	0	1	0
2320	0	60	S32.000	32	2018-10-08	2018	10	2	2018-10-10	2018-10-13	5	0	0	0	2024-03-24	1989	0	0	0	0	56	159	22.151	9.7	52	5.1	216	0	0	2	0	0	0
2326	0	85	S22.000	22	2018-10-09	2018	10	3	2018-10-12	2018-10-14	5	0	0	0	2024-03-24	1988	0	0	0	0	40	141	20.1197	3.2	68	6.03	424	0	0	2	0	0	0
2330	1	66	S32.000	32	2018-10-10	2018	10	5	2018-10-15	2018-10-25	15	0	0	0	2024-03-24	1977	0	0	0	0	55	160	21.4844	5.6	103	5.7	282	0	0	2	0	0	0
2331	0	60	S32.000	32	2018-10-11	2018	10	5	2018-10-16	2018-10-18	7	0	0	0	2024-03-24	1984	0	1	1	1	52	156	21.3675	8.71	52	4.9	158	0	0	2	0	0	0
2332	0	60	S32.000	32	2018-10-11	2018	10	1	2018-10-12	2018-10-14	3	0	0	0	2024-03-24	1988	0	0	0	0	49	156	20.1348	7.8	60	4.9	271	0	0	3	0	1	0
2334	0	62	S72.000	72	2018-10-12	2018	10	3	2018-10-15	2018-10-27	15	0	0	0	2024-03-24	1975	0	0	0	0	61	154	25.721	3.9	63	12.8	306	0	0	2	0	0	0
2337	0	86	S32.000	32	2018-10-13	2018	10	5	2018-10-18	2018-10-20	7	1	1	1	2020-02-29	497	2	0	0	0	59	153	25.204	4.6	113	11.1	353	0	0	3	0	0	0
2344	1	68	S22.000	22	2018-10-15	2018	10	4	2018-10-19	2018-10-22	7	0	0	0	2024-03-24	1980	0	1	1	1	75	169	26.2596	6.53	52	5.5	136	0	0	2	0	0	0
2345	1	71	S42.202	42	2018-10-15	2018	10	2	2018-10-17	2018-10-24	9	0	0	0	2024-03-24	1978	0	0	0	0	57	154	24.0344	6.8	93	4.8	344	1	1	2	0	0	0
2349	0	82	S72.101	72	2018-10-16	2018	10	6	2018-10-22	2018-11-04	19	0	0	0	2024-03-24	1967	0	0	0	0	59	153	25.204	7.14	40	5.07	195	0	0	3	0	0	0
2350	1	63	S72.000	72	2018-10-16	2018	10	2	2018-10-18	2018-10-23	7	0	0	0	2024-03-24	1979	0	0	0	0	59	165	21.6713	2.7	59	3.9	230	0	0	2	0	1	0
2351	0	67	S22.000	22	2018-10-17	2018	10	6	2018-10-23	2018-11-11	25	0	0	0	2024-03-24	1960	0	0	0	0	57	154	24.0344	4.6	79	6.1	399	0	0	2	0	0	0
2352	1	60	S32.000	32	2018-10-17	2018	10	5	2018-10-22	2018-11-01	15	0	0	0	2024-03-24	1970	0	0	0	0	69.2	163	26.0454	6.5	46	7.2	173	1	0	3	0	0	0
2353	0	85	S72.101	72	2018-10-17	2018	10	2	2018-10-19	2018-11-02	16	0	0	0	2024-03-24	1969	1	0	0	0	47	150	20.8889	3.7	388	10.92	363	0	0	1	0	0	0
2354	1	79	S72.101	72	2018-10-17	2018	10	5	2018-10-22	2018-11-05	19	0	0	0	2024-03-24	1966	1	1	1	1	74	165	27.1809	11.5	67	5.8	321	0	0	2	0	0	0
2356	0	84	S22.000	22	2018-10-18	2018	10	5	2018-10-23	2018-10-25	7	0	0	0	2024-03-24	1977	0	0	0	0	42.7	147	19.7603	5.99	70	6	465	0	0	2	0	0	0
2357	1	75	S42.202	42	2018-10-18	2018	10	6	2018-10-24	2018-11-11	24	0	0	0	2024-03-24	1960	0	0	0	0	56	168	19.8413	11.52	65	6.2	343	1	0	2	0	0	0
2358	1	67	S72.101	72	2018-10-18	2018	10	2	2018-10-20	2018-11-03	16	0	0	0	2024-03-24	1968	0	0	0	0	64	163	24.0882	14.52	55	3.85	375	0	0	2	0	0	0
2367	0	83	S32.000	32	2018-10-22	2018	10	4	2018-10-26	2018-10-29	7	0	0	0	2024-03-24	1973	1	1	0	0	55	148	25.1096	8	40	5.09	250	0	0	2	0	0	0
2368	0	61	S22.000	22	2018-10-23	2018	10	2	2018-10-25	2018-10-29	6	0	0	0	2024-03-24	1973	0	0	0	0	62	160	24.2188	12.25	63	7.94	302	0	0	1	0	0	0
2373	0	53	S32.000	32	2018-10-25	2018	10	4	2018-10-29	2018-11-10	16	0	0	0	2024-03-24	1961	0	0	0	0	57.8	149	26.0349	4.19	54	3.95	406	0	0	2	0	0	0
2376	0	68	S52.801	52	2018-10-28	2018	10	8	2018-11-05	2018-11-08	11	0	0	0	2024-03-24	1963	0	0	0	0	80	158	32.0461	11.25	35	6.1	186	0	0	1	0	1	0
2377	1	66	S72.000	72	2018-10-28	2018	10	2	2018-10-30	2018-11-10	13	0	0	0	2024-03-24	1961	0	0	0	1	60	160	23.4375	5.2	140	7.64	399	1	1	2	0	0	0
2379	0	80	S32.000	32	2018-10-29	2018	10	3	2018-11-01	2018-11-03	5	1	1	1	2020-01-13	436	2	0	0	0	53	147	24.5268	9.57	43	5.14	210	0	0	2	0	0	0
2387	0	62	S32.000	32	2018-11-05	2018	11	3	2018-11-08	2018-11-10	5	0	0	0	2024-03-24	1961	0	0	0	0	61	146	28.617	3.5	58	5.85	239	0	0	2	0	0	0
2388	0	72	S72.000	72	2018-11-05	2018	11	2	2018-11-07	2018-11-18	13	0	0	0	2024-03-24	1953	0	1	0	1	52.6	148	24.0139	2.5	47	9.39	230	0	0	2	0	0	0
2389	0	55	S72.101	72	2018-11-06	2018	11	1	2018-11-07	2018-11-23	17	0	0	0	2024-03-24	1948	1	0	0	3	62	165	22.7732	7.9	45	5.1	294	0	0	2	0	0	0
2393	0	73	S72.101	72	2018-11-08	2018	11	4	2018-11-12	2018-11-27	19	1	1	1	2020-01-17	416	2	0	0	0	60	153	25.6312	10.18	46	4	281	0	0	2	0	0	0
2394	0	71	S72.000	72	2018-11-08	2018	11	5	2018-11-13	2018-11-25	17	0	0	0	2024-03-24	1946	0	0	0	0	44	147	20.3619	5.87	61	5.16	197	0	0	2	0	0	0
2395	0	77	S72.101	72	2018-11-09	2018	11	3	2018-11-12	2018-11-22	13	0	0	0	2024-03-24	1949	0	0	0	0	65	155	27.0552	10.9	76	12.6	336	0	0	1	0	0	0
2397	0	80	S22.000	22	2018-11-10	2018	11	4	2018-11-14	2018-11-16	6	0	0	0	2024-03-24	1955	0	0	0	0	44.7	149	20.1342	4.7	45	7.1	333	0	0	2	0	0	0
2398	0	57	S22.000	22	2018-11-10	2018	11	3	2018-11-13	2018-11-16	6	0	0	0	2024-03-24	1955	0	0	0	0	59	155	24.5578	4.7	81	5.6	254	0	0	2	1	0	0
2400	0	83	S72.101	72	2018-11-10	2018	11	4	2018-11-14	2018-11-25	15	0	0	0	2024-03-24	1946	0	0	0	0	43	142	21.3251	9.9	57	6.94	257	0	0	2	0	1	0
2402	0	91	S72.000	72	2018-11-11	2018	11	2	2018-11-13	2018-11-25	14	0	0	0	2024-03-24	1946	1	0	0	0	60	150	26.6667	4.7	46	5.16	316	0	0	2	0	0	0
2403	0	80	S42.202	42	2018-11-12	2018	11	3	2018-11-15	2018-11-21	9	0	0	0	2024-03-24	1950	0	0	0	0	44	149	19.8189	10.1	67	8.85	434	0	0	2	0	1	0
2404	0	62	S72.000	72	2018-11-12	2018	11	4	2018-11-16	2018-11-28	16	0	0	0	2024-03-24	1943	0	0	0	0	58	165	21.3039	8.7	73	5.1	236	0	0	2	0	1	0
2406	0	69	S22.000	22	2018-11-13	2018	11	3	2018-11-16	2018-11-28	15	0	0	0	2024-03-24	1943	0	0	0	0	60.5	154	25.5102	4.9	66	6	246	0	0	2	0	0	0
2408	1	52	S52.801	52	2018-11-15	2018	11	4	2018-11-19	2018-11-28	13	0	0	0	2024-03-24	1943	0	0	0	0	65	159	25.711	6	64	7	230	0	0	2	0	0	0
2409	0	68	S32.000	32	2018-11-15	2018	11	1	2018-11-16	2018-11-17	2	0	0	0	2024-03-24	1954	0	0	0	0	65	159	25.711	2.6	76	6.3	319	0	0	2	0	1	0
2411	0	62	S32.000	32	2018-11-16	2018	11	1	2018-11-17	2018-11-20	4	0	0	0	2024-03-24	1951	0	0	0	0	61.5	153	26.2719	5.95	44	4.19	279	0	0	2	0	0	0
2416	0	64	S72.101	72	2018-11-17	2018	11	3	2018-11-20	2018-11-28	11	1	1	1	2020-08-15	626	2	0	0	0	43.4	147	20.0842	9.7	47	4.4	279	0	0	2	0	1	0
2418	1	72	S72.000	72	2018-11-18	2018	11	3	2018-11-21	2018-11-29	11	0	0	0	2024-03-24	1942	1	1	0	0	46	161	17.7462	3.9	84	9	320	0	0	2	0	0	0
2419	0	70	S32.000	32	2018-11-18	2018	11	3	2018-11-21	2018-11-23	5	0	0	0	2024-03-24	1948	0	0	0	0	65	162	24.7676	6.6	70	4.3	227	0	0	3	0	0	0
2420	0	53	S72.000	72	2018-11-19	2018	11	2	2018-11-21	2018-11-30	11	0	0	0	2024-03-24	1941	0	0	0	0	67	162	25.5296	17.17	56	6.7	227	0	0	3	0	0	0
2421	0	51	S52.500	52	2018-11-19	2018	11	3	2018-11-22	2018-11-30	11	0	0	0	2024-03-24	1941	0	0	0	0	73.2	161	28.2397	8.5	65	5.7	253	0	0	1	0	0	0
2422	0	64	S32.000	32	2018-11-20	2018	11	2	2018-11-22	2018-11-27	7	0	0	0	2024-03-24	1944	0	0	0	0	72	156	29.5858	8.3	155	11.9	317	0	0	2	0	0	0
2424	0	55	S52.801	52	2018-11-21	2018	11	5	2018-11-26	2018-11-30	9	0	0	0	2024-03-24	1941	0	0	0	0	78	162	29.7211	4	34	3.8	313	0	0	2	0	0	0
2425	0	60	S22.000	22	2018-11-21	2018	11	5	2018-11-26	2018-11-28	7	0	0	0	2024-03-24	1943	0	0	0	0	51.8	160	20.2344	5.7	95	3.4	226	0	0	3	0	0	0
2426	1	63	S32.000	32	2018-11-22	2018	11	4	2018-11-26	2018-11-28	6	0	0	0	2024-03-24	1943	0	0	0	0	65	153	27.7671	2.95	58	4.25	232	0	1	2	0	0	0
2427	0	65	S42.202	42	2018-11-22	2018	11	5	2018-11-27	2018-12-07	15	0	0	0	2024-03-24	1934	0	1	1	1	72	157	29.2101	6.1	76	5.3	301	0	0	2	0	0	0
2428	0	61	S32.000	32	2018-11-23	2018	11	4	2018-11-27	2018-11-30	7	0	0	0	2024-03-24	1941	0	0	0	0	55	155	22.8928	3.5	64	6.4	141	0	0	3	0	0	0
2429	0	74	S22.000	22	2018-11-24	2018	11	3	2018-11-27	2018-11-30	6	0	0	0	2024-03-24	1941	0	0	0	0	65.9	154	27.7871	6.89	48	4.1	190	0	0	3	0	0	0
2430	0	80	S32.000	32	2018-11-24	2018	11	3	2018-11-27	2018-11-30	6	0	0	0	2024-03-24	1941	0	0	0	0	59	150	26.2222	8.1	53	4.82	225	0	0	2	0	0	0
2432	0	71	S72.101	72	2018-11-25	2018	11	3	2018-11-28	2018-12-09	14	0	0	0	2024-03-24	1932	0	0	1	1	64.9	160	25.3516	7.6	57	4.3	162	0	0	1	0	1	0
2433	1	88	S72.000	72	2018-11-25	2018	11	4	2018-11-29	2018-12-12	17	1	1	1	2022-03-02	1176	2	0	0	0	80	161	30.863	4.21	56	6.8	181	0	0	2	0	1	0
2435	1	73	S72.000	72	2018-11-25	2018	11	2	2018-11-27	2018-12-03	8	0	0	0	2024-03-24	1938	0	0	0	0	65	165	23.8751	6.15	52	4.8	294	0	0	2	0	1	0
2437	0	85	S32.000	32	2018-11-26	2018	11	3	2018-11-29	2018-12-01	5	0	0	0	2024-03-24	1940	0	0	0	0	56	158	22.4323	6.2	81	7.23	261	0	0	2	1	1	0
2438	0	69	S72.000	72	2018-11-26	2018	11	2	2018-11-28	2018-12-09	13	0	0	0	2024-03-24	1932	0	0	0	0	40	147	18.5108	9.47	10	12.4	472	0	0	2	0	1	0
2440	1	67	S72.000	72	2018-11-27	2018	11	3	2018-11-30	2018-12-07	10	0	0	0	2024-03-24	1934	0	0	0	0	65.2	167	23.3784	8.83	50	6.3	298	0	0	1	0	1	0
2441	0	68	S32.000	32	2018-11-28	2018	11	3	2018-12-01	2018-12-08	10	0	0	0	2024-03-24	1933	0	0	0	0	45	152	19.4771	13.1	45	5.69	253	0	0	1	0	0	0
2442	1	94	S72.101	72	2018-11-29	2018	11	2	2018-12-01	2018-12-20	21	0	0	0	2024-03-24	1921	1	1	0	0	70	157	28.3987	4.2	58	9.4	300	0	0	2	0	0	0
2443	1	73	S72.101	72	2018-11-29	2018	11	2	2018-12-01	2018-12-09	10	0	0	0	2024-03-24	1932	0	0	0	0	50	150	22.2222	3.11	49	5.05	178	1	0	2	0	0	0
2450	0	55	S22.000	22	2018-11-30	2018	11	5	2018-12-05	2018-12-07	7	0	0	0	2024-03-24	1934	0	0	0	0	42	139	21.738	6.3	41	6.96	249	0	0	2	0	0	0
2452	0	83	S52.801	52	2018-12-02	2018	12	5	2018-12-07	2018-12-12	10	0	0	0	2024-03-24	1929	0	0	0	0	75	172	25.3515	4.66	53	3.5	387	0	0	1	0	0	0
2453	0	73	S32.000	32	2018-12-03	2018	12	2	2018-12-05	2018-12-12	9	0	0	0	2024-03-24	1929	1	0	0	0	56	156	23.0112	1.4	73	6.4	203	0	0	2	0	1	1
2454	0	50	S72.101	72	2018-12-03	2018	12	1	2018-12-04	2018-12-16	13	0	0	0	2024-03-24	1925	0	0	0	0	53	152	22.9398	10.53	62	4.98	398	0	0	1	0	0	0
2462	0	67	S22.000	22	2018-12-07	2018	12	6	2018-12-13	2018-12-15	8	0	0	0	2024-03-24	1926	1	0	0	0	56	156	23.0112	4.6	52	4.1	199	0	0	1	0	0	0
2466	0	69	S42.202	42	2018-12-09	2018	12	2	2018-12-11	2018-12-15	6	0	0	0	2024-03-24	1926	0	0	0	0	45	134	25.0613	7.3	37	5.25	131	0	0	1	0	0	0
2468	0	63	S32.000	32	2018-12-09	2018	12	3	2018-12-12	2018-12-13	4	0	0	0	2024-03-24	1928	0	0	0	0	35.5	147	16.4283	4.8	42	3.29	310	0	0	1	0	0	0
2471	1	72	S72.101	72	2018-12-09	2018	12	3	2018-12-12	2018-12-29	20	0	0	0	2024-03-24	1912	1	0	0	0	65	152	28.1337	2.9	43	4.16	289	1	0	3	0	0	0
2475	0	56	S72.900	72	2018-12-11	2018	12	4	2018-12-15	2018-12-24	13	0	0	0	2024-03-24	1917	0	0	0	0	61	147	28.229	8.23	57	6.45	352	0	0	3	0	0	0
2477	0	52	S72.000	72	2018-12-12	2018	12	3	2018-12-15	2018-12-30	18	0	0	0	2024-03-24	1911	0	0	0	0	45	156	18.4911	5	72	6.7	387	0	0	1	0	0	0
2478	0	67	S32.000	32	2018-12-13	2018	12	5	2018-12-18	2018-12-20	7	0	0	0	2024-03-24	1921	0	0	0	0	70	170	24.2215	6.49	67	4.4	299	0	0	2	0	0	0
2479	0	54	S32.000	32	2018-12-14	2018	12	1	2018-12-15	2018-12-18	4	0	0	0	2024-03-24	1923	0	0	0	0	70	157	28.3987	6.2	79	4.47	306	0	0	3	0	0	0
2480	0	78	S32.000	32	2018-12-14	2018	12	4	2018-12-18	2018-12-21	7	0	0	0	2024-03-24	1920	1	0	0	0	50	150	22.2222	8.2	48	4.17	245	0	0	2	0	0	0
2481	0	60	S52.500	52	2018-12-15	2018	12	3	2018-12-18	2018-12-21	6	0	0	0	2024-03-24	1920	0	0	0	0	60	147	27.7662	6.2	62	6.61	201	0	0	2	0	0	0
2482	1	70	S22.000	22	2018-12-15	2018	12	4	2018-12-19	2018-12-28	13	0	0	0	2024-03-24	1913	1	1	0	0	62	159	24.5243	5.5	40	4	268	0	0	2	0	0	0
2483	0	54	S32.000	32	2018-12-15	2018	12	5	2018-12-20	2018-12-23	8	0	0	0	2024-03-24	1918	0	0	0	0	70	168	24.8016	3.2	72	10.29	298	0	0	2	0	0	0
2484	0	55	S52.801	52	2018-12-15	2018	12	3	2018-12-18	2018-12-23	8	0	0	0	2024-03-24	1918	0	0	0	0	54	152	23.3726	8.2	50	6.2	218	0	0	3	0	0	0
2485	0	53	S72.000	72	2018-12-15	2018	12	4	2018-12-19	2018-12-27	12	0	0	0	2024-03-24	1914	0	0	0	0	60	163	22.5827	5.9	65	3.8	215	0	0	2	0	1	0
2487	0	71	S22.000	22	2018-12-16	2018	12	2	2018-12-18	2018-12-21	5	0	0	0	2024-03-24	1920	0	1	0	0	65	180	20.0617	8.18	49	6.8	166	0	0	2	0	0	0
2488	0	64	S22.000	22	2018-12-16	2018	12	2	2018-12-18	2018-12-22	6	0	0	0	2024-03-24	1919	0	0	0	0	57.8	159	22.863	7.5	72	5.6	345	0	0	2	0	0	0
2490	0	52	S72.000	72	2018-12-17	2018	12	2	2018-12-19	2018-12-26	9	0	0	0	2024-03-24	1915	0	0	0	0	55	148	25.1096	4.3	60	4.08	244	0	0	2	0	0	0
2491	0	71	S22.000	22	2018-12-17	2018	12	2	2018-12-19	2018-12-21	4	0	0	0	2024-03-24	1920	0	0	0	0	62	150	27.5556	3.15	37	3.4	136	0	0	2	0	0	0
2492	1	85	S72.101	72	2018-12-18	2018	12	2	2018-12-20	2018-12-27	9	0	0	0	2024-03-24	1914	1	0	0	0	50	152	21.6413	6.4	44	5.79	213	0	0	3	0	0	0
2493	1	77	S72.101	72	2018-12-18	2018	12	2	2018-12-20	2019-01-06	19	0	0	0	2024-03-24	1904	1	0	0	0	55	144	26.5239	7.2	53	8.58	214	0	0	2	0	1	0
2494	0	73	S72.000	72	2018-12-19	2018	12	9	2018-12-28	2019-01-07	19	0	0	0	2024-03-24	1903	0	0	0	0	66	175	21.551	21.85	63	5	410	0	0	2	0	0	0
2497	0	67	S22.000	22	2018-12-20	2018	12	1	2018-12-21	2018-12-22	2	1	1	1	2020-12-29	738	2	0	0	0	50	165	18.3655	5.1	89	8.1	375	0	0	2	0	0	0
2499	1	71	S32.000	32	2018-12-20	2018	12	8	2018-12-28	2018-12-31	11	1	1	1	2021-01-04	735	2	0	0	0	45	142	22.317	4.1	47	7.63	141	0	0	2	0	0	0
2503	1	69	S72.101	72	2018-12-21	2018	12	4	2018-12-25	2019-01-08	18	0	0	0	2024-03-24	1902	0	0	0	0	45	155	18.7305	7.31	55	5.5	187	0	0	1	0	1	0
2505	0	56	S72.900	72	2018-12-22	2018	12	8	2018-12-30	2019-01-31	40	0	0	0	2024-03-24	1879	0	0	0	0	74.8	159	29.5874	10.98	114	8.9	447	0	0	2	0	0	0
2509	0	74	S72.000	72	2018-12-26	2018	12	2	2018-12-28	2019-01-10	15	0	0	0	2024-03-24	1900	1	0	0	0	49.3	154	20.7877	7.78	71	2.9	423	0	0	2	0	0	0
2510	0	83	S42.202	42	2018-12-27	2018	12	2	2018-12-29	2019-01-02	6	0	0	0	2024-03-24	1908	0	0	0	0	38	145	18.0737	11.5	56	7.67	325	0	0	2	0	1	0
2512	1	62	S32.000	32	2018-12-28	2018	12	2	2018-12-30	2019-01-13	16	0	0	0	2024-03-24	1897	0	0	0	0	58	157	23.5304	5.6	78	2.4	410	0	1	2	0	0	0
2514	0	67	S32.000	32	2018-12-30	2018	12	3	2019-01-02	2019-01-05	6	0	0	0	2024-03-24	1905	0	0	0	0	61	149	27.4762	8.6	43	8.31	356	0	0	1	0	0	0
2518	1	61	S22.000	22	2019-01-01	2019	1	4	2019-01-05	2019-01-07	6	0	0	0	2024-03-24	1903	0	0	0	0	53	150	23.5556	16.31	75	5.7	356	0	1	2	1	0	0
2519	0	84	S72.101	72	2019-01-02	2019	1	3	2019-01-05	2019-01-09	7	0	0	0	2024-03-24	1901	1	0	0	3	62.1	158	24.8758	4.7	67	5.9	239	0	0	2	0	0	0
2520	0	62	S22.000	22	2019-01-04	2019	1	5	2019-01-09	2019-01-23	19	0	0	0	2024-03-24	1887	0	0	0	0	58	156	23.833	4.6	68	4.6	237	0	0	1	0	0	0
2522	0	84	S72.101	72	2019-01-05	2019	1	4	2019-01-09	2019-01-20	15	0	0	0	2024-03-24	1890	0	0	0	0	63	157	25.5588	2.4	75	7.6	272	0	0	2	1	0	0
2532	1	81	S72.101	72	2019-01-11	2019	1	1	2019-01-12	2019-01-18	7	0	0	0	2024-03-24	1892	1	0	0	0	58	142	28.7641	9.3	70	5.9	328	1	0	2	0	0	0
2533	1	80	S42.202	42	2019-01-11	2019	1	5	2019-01-16	2019-01-30	19	1	1	1	2021-05-08	829	2	0	0	0	47	154	19.8178	6.35	65	7.4	307	0	0	2	0	0	0
2536	0	58	S72.000	72	2019-01-12	2019	1	2	2019-01-14	2019-01-19	7	0	0	0	2024-03-24	1891	0	0	0	0	44.6	157	18.094	7.46	57	4.7	295	0	0	2	0	0	0
2538	0	72	S22.000	22	2019-01-12	2019	1	4	2019-01-16	2019-01-19	7	0	0	0	2024-03-24	1891	0	0	0	0	65	162	24.7676	11.4	75	7.54	353	0	0	3	0	0	0
2540	1	90	S32.000	32	2019-01-13	2019	1	4	2019-01-17	2019-01-19	6	0	0	0	2024-03-24	1891	1	0	0	0	44	151	19.2974	8.84	72	6.8	373	0	0	2	0	0	0
2541	0	52	S32.000	32	2019-01-14	2019	1	2	2019-01-16	2019-01-25	11	0	0	0	2024-03-24	1885	0	0	0	0	51	148	23.2834	6.12	70	8	477	0	0	2	0	0	0
2542	0	64	S22.000	22	2019-01-14	2019	1	2	2019-01-16	2019-01-19	5	0	0	0	2024-03-24	1891	0	0	0	0	55	157	22.3133	4.96	67	6.7	308	0	0	1	0	0	0
2544	1	81	S32.000	32	2019-01-15	2019	1	4	2019-01-19	2019-01-22	7	0	0	0	2024-03-24	1888	0	0	0	0	42.3	141	21.2766	4.02	51	6.09	299	0	0	2	0	0	0
2546	0	92	S72.000	72	2019-01-17	2019	1	4	2019-01-21	2019-01-29	12	0	0	0	2024-03-24	1881	1	1	0	0	52	146	24.3948	11.55	53	5.6	272	0	0	2	0	1	0
2550	0	80	S22.000	22	2019-01-18	2019	1	4	2019-01-22	2019-01-24	6	0	0	0	2024-03-24	1886	0	0	0	0	67	152	28.9993	10.3	72	6.8	357	0	0	3	1	0	0
2551	0	55	S22.000	22	2019-01-19	2019	1	3	2019-01-22	2019-01-25	6	0	0	0	2024-03-24	1885	0	0	0	0	51	157	20.6905	6	55	3.7	320	0	0	2	0	0	0
2552	0	89	S72.101	72	2019-01-21	2019	1	1	2019-01-22	2019-01-30	9	0	0	0	2024-03-24	1880	1	1	0	0	50	152	21.6413	5.9	64	6.83	309	0	0	2	0	0	0
2553	0	67	S22.000	22	2019-01-21	2019	1	2	2019-01-23	2019-01-25	4	0	0	0	2024-03-24	1885	0	0	0	0	70	146	32.8392	4.6	52	8.18	313	0	0	2	0	0	0
2554	1	67	S52.801	52	2019-01-21	2019	1	3	2019-01-24	2019-01-29	8	0	0	0	2024-03-24	1881	0	0	0	0	59.1	167	21.1912	4.75	52	6.5	229	0	0	3	0	0	0
2555	1	78	S72.101	72	2019-01-21	2019	1	3	2019-01-24	2019-01-30	9	0	0	0	2024-03-24	1880	0	1	0	0	75	172	25.3515	1.7	46	4.95	315	0	0	2	0	1	0
2557	0	70	S22.000	22	2019-01-24	2019	1	2	2019-01-26	2019-01-28	4	0	0	0	2024-03-24	1882	0	0	0	0	50.5	149	22.7467	4.07	59	7	421	0	0	3	0	0	0
2558	1	66	S72.101	72	2019-01-24	2019	1	1	2019-01-25	2019-02-04	11	0	0	0	2024-03-24	1875	0	0	0	0	63	164	23.4236	6.8	100	9.9	513	0	0	3	0	1	0
2559	0	77	S52.500	52	2019-01-25	2019	1	4	2019-01-29	2019-02-03	9	0	0	0	2024-03-24	1876	1	0	0	0	52	154	21.9261	3.1	50	5.3	179	0	0	2	0	0	0
2560	0	81	S72.101	72	2019-01-26	2019	1	3	2019-01-29	2019-02-02	7	0	0	0	2024-03-24	1877	1	0	0	0	54	150	24	3.81	63	7.2	309	0	0	3	0	0	0
2565	1	89	S32.000	32	2019-01-31	2019	1	2	2019-02-02	2019-02-03	3	0	0	0	2024-03-24	1876	1	0	0	0	60.5	156	24.8603	8.2	97	4.9	273	0	0	2	0	0	0
2570	0	78	S22.000	22	2019-02-06	2019	2	3	2019-02-09	2019-02-11	5	1	1	1	2019-12-08	300	2	0	0	0	51	165	18.7328	2.8	79	7.4	248	0	0	2	0	0	0
2572	0	92	S72.101	72	2019-02-06	2019	2	5	2019-02-11	2019-02-22	16	0	0	0	2024-03-24	1857	1	0	0	0	71	169	24.8591	7.14	61	6	243	0	0	2	0	1	0
2575	0	76	S72.101	72	2019-02-09	2019	2	2	2019-02-11	2019-02-27	18	0	0	0	2024-03-24	1852	0	1	0	1	67	167	24.0238	4.5	79	5.3	342	0	0	2	0	0	0
2577	0	55	S42.202	42	2019-02-10	2019	2	3	2019-02-13	2019-02-20	10	0	0	0	2024-03-24	1859	0	0	0	0	42	148	19.1746	5.4	61	6.67	373	0	0	1	0	0	0
2579	1	89	S72.101	72	2019-02-10	2019	2	2	2019-02-12	2019-02-19	9	0	0	0	2024-03-24	1860	1	1	0	0	59	150	26.2222	3.4	54	6.85	208	0	0	2	0	1	0
2581	0	81	S72.101	72	2019-02-11	2019	2	11	2019-02-22	2019-03-07	24	0	0	0	2024-03-24	1844	1	0	0	1	64	160	25	4.3	81	6.5	302	0	0	2	0	1	0
2583	1	86	S72.000	72	2019-02-12	2019	2	2	2019-02-14	2019-02-28	16	0	0	0	2024-03-24	1851	1	0	0	0	45	154	18.9745	4.37	59	6.72	223	0	0	2	0	1	0
2585	1	72	S72.000	72	2019-02-13	2019	2	2	2019-02-15	2019-03-02	17	0	0	0	2024-03-24	1849	1	1	0	0	50	158	20.0288	13.71	60	4.2	637	0	0	2	0	0	0
2586	0	66	S32.000	32	2019-02-13	2019	2	2	2019-02-15	2019-02-17	4	0	0	0	2024-03-24	1862	0	0	0	0	53	152	22.9398	3.5	49	5.58	330	0	0	3	0	0	0
2588	0	51	S32.000	32	2019-02-14	2019	2	2	2019-02-16	2019-02-19	5	0	0	0	2024-03-24	1860	0	0	0	0	65	161	25.0762	6.8	49	4.8	133	0	0	2	0	0	0
2590	0	73	S72.000	72	2019-02-14	2019	2	4	2019-02-18	2019-02-27	13	0	0	0	2024-03-24	1852	0	0	0	0	67	169	23.4586	5.4	75	6.3	274	0	0	3	0	1	0
2591	0	51	S72.000	72	2019-02-15	2019	2	1	2019-02-16	2019-02-23	8	0	0	0	2024-03-24	1856	0	0	0	0	66	168	23.3844	8.6	64	5.8	173	0	0	2	0	0	0
2592	0	96	S72.101	72	2019-02-16	2019	2	5	2019-02-21	2019-03-03	15	0	0	0	2024-03-24	1848	1	0	0	1	64	170	22.1453	7.5	98	5.5	406	0	0	2	0	0	0
2597	0	77	S72.101	72	2019-02-20	2019	2	5	2019-02-25	2019-03-11	19	0	0	0	2024-03-24	1840	0	1	1	1	47	148	21.4573	8.5	89	6.94	215	0	0	2	0	0	0
2598	1	60	S32.000	32	2019-02-20	2019	2	2	2019-02-22	2019-02-24	4	0	0	0	2024-03-24	1855	0	0	0	0	50	152	21.6413	8.04	48	6.3	214	0	1	2	0	0	0
2600	1	58	S52.500	52	2019-02-20	2019	2	6	2019-02-26	2019-03-05	13	0	0	0	2024-03-24	1846	0	0	0	0	48	156	19.7239	3.58	63	6.1	379	0	0	3	0	0	0
2601	0	68	S52.500	52	2019-02-21	2019	2	5	2019-02-26	2019-03-05	12	0	0	0	2024-03-24	1846	0	0	0	0	55	154	23.1911	5.9	54	3.3	293	0	0	2	0	0	0
2602	0	92	S72.101	72	2019-02-21	2019	2	2	2019-02-23	2019-03-09	16	0	0	0	2024-03-24	1842	1	1	0	0	55.5	163	20.889	7	37	3.2	233	0	0	2	0	1	0
2603	1	68	S22.000	22	2019-02-21	2019	2	6	2019-02-27	2019-03-15	22	0	0	0	2024-03-24	1836	0	0	0	1	51	151	22.3674	10.2	41	5.04	253	0	0	2	0	0	0
2604	0	54	S22.000	22	2019-02-22	2019	2	5	2019-02-27	2019-03-06	12	0	0	0	2024-03-24	1845	0	0	0	0	55	156	22.6003	3.4	61	3.6	335	0	0	3	0	0	0
2606	1	73	S32.000	32	2019-02-23	2019	2	3	2019-02-26	2019-03-02	7	1	0	0	2019-03-02	0	2	0	0	0	50	147	23.1385	9.2	58	8.56	414	0	1	1	0	0	0
2609	1	88	S72.101	72	2019-02-24	2019	2	6	2019-03-02	2019-03-03	7	0	0	0	2024-03-24	1848	1	1	0	0	58.1	149	26.17	2.05	50	6.58	209	0	0	2	0	0	0
2610	0	61	S32.000	32	2019-02-24	2019	2	3	2019-02-27	2019-03-07	11	0	0	0	2024-03-24	1844	0	0	0	0	47.4	161	18.2863	8.6	133	9.3	419	0	0	2	0	0	0
2611	0	80	S32.000	32	2019-02-24	2019	2	3	2019-02-27	2019-03-03	7	0	0	0	2024-03-24	1848	0	1	0	0	55	156	22.6003	3.6	67	6.1	254	0	0	2	0	0	0
2613	0	72	S32.000	32	2019-02-24	2019	2	3	2019-02-27	2019-03-05	9	0	0	0	2024-03-24	1846	0	1	0	0	62	157	25.1532	2.1	51	4.9	262	0	0	2	0	0	0
2617	0	66	S32.000	32	2019-02-26	2019	2	4	2019-03-02	2019-03-07	9	0	0	0	2024-03-24	1844	0	0	0	0	54.5	156	22.3948	5.7	93	3.8	427	0	0	2	0	0	0
2619	0	57	S32.000	32	2019-02-28	2019	2	2	2019-03-02	2019-03-04	4	0	0	0	2023-09-13	1654	2	1	1	1	65	165	23.8751	7.92	77	3.5	240	0	0	2	0	0	0
2623	0	72	S22.000	22	2019-03-02	2019	3	5	2019-03-07	2019-03-11	9	0	0	0	2024-03-24	1840	0	0	0	0	50	154	21.0828	11.2	72	5.09	522	0	0	3	0	0	0
2625	0	77	S32.000	32	2019-03-04	2019	3	2	2019-03-06	2019-03-09	5	0	0	0	2024-03-24	1842	0	0	0	0	55	159	21.7555	1.9	91	5.7	212	0	0	2	0	0	0
2627	0	80	S72.000	72	2019-03-04	2019	3	2	2019-03-06	2019-03-20	16	0	0	0	2024-03-24	1831	1	0	0	0	55	149	24.7737	4.6	46	5.23	167	0	0	1	0	1	0
2628	0	57	S32.000	32	2019-03-04	2019	3	2	2019-03-06	2019-03-10	6	0	0	0	2024-03-24	1841	0	0	0	0	66	163	24.841	12.4	62	6.6	401	0	0	3	0	0	0
2633	0	66	S22.000	22	2019-03-06	2019	3	1	2019-03-07	2019-03-09	3	0	0	0	2024-03-24	1842	0	0	0	0	65	167	23.3067	5.82	43	6	234	0	0	3	0	0	0
2634	0	76	S72.101	72	2019-03-06	2019	3	5	2019-03-11	2019-03-22	16	0	0	0	2024-03-24	1829	0	1	1	1	46	146	21.58	2.5	47	4.05	316	0	0	2	0	0	0
2635	0	72	S72.000	72	2019-03-06	2019	3	6	2019-03-12	2019-03-27	21	0	0	0	2024-03-24	1824	0	0	0	0	63	163	23.7118	2.7	43	4.4	161	0	0	1	0	0	0
2636	1	71	S32.000	32	2019-03-07	2019	3	4	2019-03-11	2019-03-14	7	0	0	0	2024-03-24	1837	0	0	0	0	67	176	21.6296	11.45	47	4.9	222	0	0	1	0	0	0
2637	1	53	S52.500	52	2019-03-07	2019	3	5	2019-03-12	2019-03-25	18	0	0	0	2024-03-24	1826	0	0	0	0	40	151	17.5431	6.79	56	8.6	310	0	1	2	0	0	0
2641	0	62	S72.101	72	2019-03-09	2019	3	3	2019-03-12	2019-03-24	15	0	0	0	2024-03-24	1827	0	0	0	0	44	155	18.3143	4.2	60	4.92	311	0	0	3	0	0	0
2642	0	78	S32.000	32	2019-03-09	2019	3	2	2019-03-11	2019-03-18	9	1	1	1	2020-08-10	511	2	0	0	0	57	165	20.9366	5.9	48	6.1	145	0	0	2	0	0	0
2643	0	64	S52.801	52	2019-03-09	2019	3	3	2019-03-12	2019-03-19	10	0	0	0	2024-03-24	1832	0	0	0	0	52.3	152	22.6368	8.77	51	5.8	398	0	0	3	0	0	0
2645	1	66	S72.101	72	2019-03-10	2019	3	2	2019-03-12	2019-03-22	12	0	0	0	2024-03-24	1829	0	0	0	0	61	166	22.1367	5.3	67	11.2	297	0	0	2	0	0	0
2647	0	84	S72.101	72	2019-03-12	2019	3	2	2019-03-14	2019-03-26	14	0	0	0	2024-03-24	1825	0	0	0	0	40.7	140	20.7653	6.9	47	6.3	357	0	0	1	0	0	0
2648	1	50	S32.000	32	2019-03-12	2019	3	2	2019-03-14	2019-03-25	13	0	0	0	2024-01-09	1751	2	0	0	0	56	158	22.4323	4.89	68	9.8	345	0	0	2	0	0	0
2650	0	66	S72.000	72	2019-03-13	2019	3	2	2019-03-15	2019-03-18	5	0	0	0	2024-03-24	1833	0	1	0	0	78	172	26.3656	5.27	46	5.6	251	0	0	2	0	0	0
2652	0	79	S72.101	72	2019-03-15	2019	3	3	2019-03-18	2019-03-27	12	1	1	0	2019-05-17	51	2	0	0	0	48	152	20.7756	7.2	62	3.55	296	0	0	3	0	1	0
2653	0	58	S32.000	32	2019-03-16	2019	3	3	2019-03-19	2019-03-21	5	0	0	0	2024-03-24	1830	0	0	0	0	73	171	24.9649	5.98	200	4.1	309	0	0	1	0	0	0
2655	1	56	S72.101	72	2019-03-18	2019	3	1	2019-03-19	2019-03-27	9	0	0	0	2024-03-24	1824	0	0	0	0	53	161	20.4467	6.2	42	6.1	170	0	0	2	0	0	0
2659	0	83	S32.000	32	2019-03-18	2019	3	2	2019-03-20	2019-03-22	4	0	0	0	2023-12-14	1728	2	0	0	0	53	160	20.7031	3.59	41	4.86	384	0	0	1	0	0	0
2661	0	66	S52.801	52	2019-03-19	2019	3	2	2019-03-21	2019-03-26	7	0	0	0	2024-03-24	1825	0	0	0	0	67	162	25.5296	7.4	49	4.8	166	0	0	2	0	1	0
2664	1	53	S22.000	22	2019-03-21	2019	3	5	2019-03-26	2019-04-08	18	0	0	0	2024-03-24	1812	0	0	0	0	48	158	19.2277	5	66	3.2	306	1	0	2	0	0	0
2668	0	82	S52.801	52	2019-03-23	2019	3	4	2019-03-27	2019-04-03	11	0	0	0	2024-03-24	1817	1	0	0	0	55	152	23.8054	6.68	923	32.5	491	0	0	2	0	0	0
2674	0	87	S52.500	52	2019-03-25	2019	3	3	2019-03-28	2019-03-31	6	0	0	0	2024-03-24	1820	0	0	0	0	34	145	16.1712	2.1	49	7.6	266	0	0	2	0	0	0
2675	0	55	S72.000	72	2019-03-26	2019	3	2	2019-03-28	2019-04-11	16	0	0	0	2024-03-24	1809	0	0	0	0	49	145	23.3056	8.1	63	8.9	243	0	0	1	0	0	0
2676	0	66	S52.801	52	2019-03-26	2019	3	2	2019-03-28	2019-04-03	8	0	0	0	2024-03-24	1817	0	0	0	0	57	157	23.1247	6	66	5.2	221	0	0	2	0	0	0
2680	0	73	S72.900	72	2019-03-27	2019	3	5	2019-04-01	2019-04-15	19	0	0	0	2024-03-24	1805	1	0	0	0	65	152	28.1337	8.61	33	4.9	158	0	0	2	0	0	0
2681	0	66	S42.202	42	2019-03-28	2019	3	3	2019-03-31	2019-04-11	14	0	0	0	2024-03-24	1809	0	0	0	0	77	168	27.2817	6.3	37	3.9	219	0	0	2	0	0	0
2684	0	54	S22.000	22	2019-03-31	2019	3	4	2019-04-04	2019-04-06	6	0	0	0	2024-03-24	1814	0	0	0	0	59.2	149	26.6655	5.74	51	6.21	244	0	0	1	0	0	0
2686	1	68	S72.000	72	2019-03-31	2019	3	3	2019-04-03	2019-04-15	15	0	0	0	2024-03-24	1805	0	0	0	0	55	167	19.721	16.3	79	5.7	344	0	0	2	0	0	0
2689	0	73	S32.000	32	2019-04-03	2019	4	3	2019-04-06	2019-04-09	6	0	0	0	2023-12-18	1714	2	0	0	0	61	156	25.0657	4.52	72	7.99	288	0	0	2	0	0	0
2691	0	80	S72.101	72	2019-04-04	2019	4	4	2019-04-08	2019-04-18	14	0	0	0	2024-03-24	1802	0	1	0	0	53	160	20.7031	7.8	79	5.2	502	0	0	2	0	0	0
2693	1	62	S72.000	72	2019-04-05	2019	4	1	2019-04-06	2019-04-09	4	0	0	0	2024-03-24	1811	0	0	0	0	65	170	22.4913	2.14	73	4.14	328	1	0	2	0	0	0
2694	1	74	S22.000	22	2019-04-05	2019	4	5	2019-04-10	2019-04-14	9	0	0	0	2024-03-24	1806	1	0	0	0	57	154	24.0344	8.9	75	6.23	271	0	0	2	0	0	0
2696	0	70	S22.000	22	2019-04-06	2019	4	3	2019-04-09	2019-04-13	7	1	1	1	2020-08-20	495	2	0	0	0	65	155	27.0552	7.7	62	4.4	257	0	0	2	0	0	0
2697	0	85	S72.101	72	2019-04-06	2019	4	3	2019-04-09	2019-04-23	17	0	0	0	2024-03-24	1797	1	1	0	0	62	150	27.5556	3.2	90	6.25	340	0	0	2	0	0	0
2704	0	56	S32.000	32	2019-04-09	2019	4	3	2019-04-12	2019-04-18	9	0	0	0	2024-03-24	1802	0	0	0	0	58	145	27.5862	4.4	60	3.4	175	0	0	2	0	0	0
2706	0	61	S32.000	32	2019-04-11	2019	4	1	2019-04-12	2019-04-16	5	0	0	0	2024-03-24	1804	0	0	0	0	47	145	22.3543	9.3	52	7.1	149	0	0	1	0	0	0
2707	0	82	S32.000	32	2019-04-12	2019	4	5	2019-04-17	2019-05-01	19	0	0	0	2024-03-24	1789	1	0	0	0	55	155	22.8928	3.4	71	6.4	212	0	0	2	0	0	0
2708	0	90	S72.101	72	2019-04-12	2019	4	3	2019-04-15	2019-04-23	11	0	0	0	2024-03-24	1797	0	0	0	0	59	165	21.6713	9.3	81	3.5	584	0	0	2	0	0	0
2709	0	80	S72.000	72	2019-04-12	2019	4	3	2019-04-15	2019-04-22	10	0	0	0	2024-03-24	1798	1	1	0	0	60	147	27.7662	7.5	82	6.24	363	0	0	2	0	0	0
2713	1	74	S22.000	22	2019-04-13	2019	4	4	2019-04-17	2019-04-20	7	0	0	0	2024-03-24	1800	0	0	0	0	56	148	25.5661	6.6	36	4.42	212	0	1	2	0	0	0
2715	0	55	S32.000	32	2019-04-13	2019	4	3	2019-04-16	2019-04-20	7	0	0	0	2024-03-24	1800	0	1	0	8	53	146	24.864	4.6	60	6.18	257	0	0	3	0	0	0
2716	0	75	S72.101	72	2019-04-14	2019	4	3	2019-04-17	2019-04-27	13	0	0	0	2024-03-24	1793	0	0	0	0	60.5	164	22.4941	5.9	32	4.1	206	0	0	2	0	1	0
2717	1	56	S32.000	32	2019-04-15	2019	4	3	2019-04-18	2019-04-30	15	0	0	0	2024-03-24	1790	0	0	0	0	47	160	18.3594	14.85	54	4.3	305	0	0	2	0	0	0
2718	0	78	S32.000	32	2019-04-15	2019	4	4	2019-04-19	2019-04-21	6	1	1	1	2020-01-07	261	2	0	0	0	50.4	165	18.5124	3.7	53	5.7	304	0	0	3	0	0	0
2719	0	68	S52.500	52	2019-04-15	2019	4	2	2019-04-17	2019-04-21	6	0	0	0	2024-03-24	1799	1	1	0	0	45.4	158	18.1862	9.3	75	4.7	237	0	0	2	0	0	0
2720	1	73	S72.101	72	2019-04-17	2019	4	2	2019-04-19	2019-04-29	12	0	0	0	2024-03-24	1791	0	1	0	1	70	161	27.0051	6.1	62	3.4	372	0	0	2	0	0	0
2723	0	55	S52.801	52	2019-04-18	2019	4	5	2019-04-23	2019-04-29	11	0	0	0	2024-03-24	1791	0	0	0	0	58.4	158	23.3937	6.7	73	6.8	420	0	0	2	0	0	0
2725	0	67	S42.202	42	2019-04-19	2019	4	6	2019-04-25	2019-05-11	22	0	0	0	2024-03-24	1779	0	0	0	0	54	153	23.0681	4.59	82	3.37	373	0	0	3	0	0	0
2726	0	72	S32.000	32	2019-04-19	2019	4	4	2019-04-23	2019-04-26	7	0	0	0	2024-03-24	1794	0	0	0	0	83.4	170	28.8581	6.45	50	3.3	207	0	0	2	0	0	0
2728	0	68	S32.000	32	2019-04-20	2019	4	2	2019-04-22	2019-04-26	6	0	0	0	2024-03-24	1794	1	0	0	0	35	145	16.6468	3.7	63	8.22	284	0	0	2	0	0	0
2729	0	62	S22.000	22	2019-04-20	2019	4	3	2019-04-23	2019-04-26	6	0	0	0	2024-03-24	1794	0	0	0	0	62	166	22.4996	2.4	50	8.3	308	0	0	1	0	0	0
2731	0	72	S72.101	72	2019-04-20	2019	4	4	2019-04-24	2019-05-03	13	1	1	1	2023-05-12	1470	2	0	0	0	70	168	24.8016	4.3	53	7.3	299	0	0	2	0	1	0
2732	0	74	S32.000	32	2019-04-21	2019	4	3	2019-04-24	2019-04-28	7	1	1	1	2021-12-25	972	2	0	0	0	55	166	19.9594	4.4	78	5.8	402	0	0	2	0	0	1
2734	1	82	S72.000	72	2019-04-21	2019	4	2	2019-04-23	2019-04-30	9	0	0	0	2024-03-24	1790	0	1	0	0	61	155	25.3902	4.6	90	5.3	292	0	1	3	0	0	0
2735	1	86	S72.101	72	2019-04-21	2019	4	4	2019-04-25	2019-05-05	14	0	0	0	2024-03-24	1785	1	0	0	0	45	161	17.3604	4.1	80	4.9	242	0	0	2	0	0	0
2736	1	53	S72.000	72	2019-04-21	2019	4	3	2019-04-24	2019-04-27	6	0	0	0	2024-03-24	1793	0	0	0	0	78	168	27.6361	4.1	65	8	174	1	0	2	0	0	0
2738	0	67	S22.000	22	2019-04-22	2019	4	4	2019-04-26	2019-04-29	7	0	0	0	2024-03-24	1791	0	0	0	0	57.8	159	22.863	3.4	38	4.7	259	0	0	3	0	0	0
2739	0	66	S32.000	32	2019-04-22	2019	4	2	2019-04-24	2019-04-27	5	0	0	0	2024-03-24	1793	0	1	0	0	46	142	22.8129	10.9	55	6.5	359	0	0	2	0	0	0
2740	0	71	S32.000	32	2019-04-22	2019	4	3	2019-04-25	2019-04-27	5	1	1	1	2020-06-19	419	2	0	0	0	53	158	21.2306	3.65	71	7.29	351	0	0	2	0	0	0
2745	1	73	S72.101	72	2019-04-25	2019	4	2	2019-04-27	2019-05-04	9	0	0	0	2024-03-24	1786	0	0	0	0	58	160	22.6562	4.5	57	4.5	300	0	0	3	0	1	0
2756	0	75	S52.500	52	2019-04-29	2019	4	6	2019-05-05	2019-05-11	12	0	0	0	2024-03-24	1779	0	0	0	0	81.5	169	28.5354	11	59	5.3	160	0	0	2	0	0	0
2757	0	76	S72.000	72	2019-04-30	2019	4	6	2019-05-06	2019-05-15	15	0	0	0	2024-03-24	1775	1	1	0	0	52	149	23.4224	11.03	58	7.3	320	0	0	1	0	0	0
2758	1	60	S32.000	32	2019-04-30	2019	4	6	2019-05-06	2019-05-10	10	0	0	0	2024-03-24	1780	0	0	0	0	50	165	18.3655	10.5	58	8.3	244	0	0	3	0	0	0
2761	0	79	S72.000	72	2019-05-01	2019	5	3	2019-05-04	2019-05-11	10	0	0	0	2024-03-24	1779	0	0	0	0	46.2	156	18.9842	9.9	126	10.2	442	0	0	2	0	0	0
2763	0	72	S72.101	72	2019-05-03	2019	5	5	2019-05-08	2019-05-22	19	0	0	0	2024-03-24	1768	0	0	0	0	55	160	21.4844	3.61	119	8.6	305	0	0	2	0	1	0
2764	0	62	S42.202	42	2019-05-03	2019	5	5	2019-05-08	2019-05-16	13	0	0	0	2024-03-24	1774	0	0	0	0	53	152	22.9398	8	45	4.4	168	0	0	2	0	1	0
2765	0	56	S22.000	22	2019-05-04	2019	5	4	2019-05-08	2019-05-12	8	0	0	0	2024-03-24	1778	0	0	0	0	64.8	166	23.5157	9.1	31	2.8	175	0	0	2	0	0	0
2767	0	50	S32.000	32	2019-05-05	2019	5	3	2019-05-08	2019-05-12	7	0	0	0	2024-03-24	1778	1	0	0	0	50	158	20.0288	7.5	43	4.05	263	0	0	3	0	0	0
2768	0	62	S22.000	22	2019-05-06	2019	5	3	2019-05-09	2019-05-20	14	0	0	0	2024-03-24	1770	0	0	0	0	55	152	23.8054	3.2	87	18.31	498	0	0	2	1	0	0
2770	0	67	S32.000	32	2019-05-07	2019	5	7	2019-05-14	2019-05-25	18	0	0	0	2024-03-24	1765	0	0	0	0	50	152	21.6413	3	50	5.57	389	0	0	3	1	1	0
2771	0	79	S72.101	72	2019-05-07	2019	5	6	2019-05-13	2019-05-20	13	0	0	0	2024-03-24	1770	1	1	0	0	49	147	22.6757	7.8	37	3.1	261	0	0	1	0	0	0
2772	0	61	S32.000	32	2019-05-08	2019	5	2	2019-05-10	2019-05-13	5	0	0	0	2024-03-24	1777	0	0	0	0	52	152	22.5069	7.06	58	7.2	233	0	0	2	0	0	0
2773	0	54	S22.000	22	2019-05-08	2019	5	2	2019-05-10	2019-05-15	7	0	0	0	2024-03-24	1775	0	0	0	0	60	153	25.6312	5.4	60	4.89	422	0	0	2	0	0	0
2775	0	86	S72.101	72	2019-05-08	2019	5	3	2019-05-11	2019-05-22	14	0	0	0	2024-03-24	1768	0	0	0	0	40	150	17.7778	4.67	51	4.5	268	0	0	2	0	0	0
2777	0	52	S32.000	32	2019-05-09	2019	5	6	2019-05-15	2019-05-24	15	0	0	0	2024-03-24	1766	0	0	0	0	62.6	156	25.7232	2.4	74	6.5	263	0	0	1	0	0	0
2782	0	88	S32.000	32	2019-05-13	2019	5	2	2019-05-15	2019-05-19	6	0	0	0	2024-03-24	1771	1	0	0	0	57	153	24.3496	7.84	74	5.6	317	0	0	2	0	0	0
2783	0	69	S32.000	32	2019-05-13	2019	5	7	2019-05-20	2019-05-25	12	0	0	0	2024-03-24	1765	0	0	0	0	57.5	151	25.2182	9.31	96	7.6	360	0	0	2	0	0	0
2785	0	84	S72.000	72	2019-05-13	2019	5	8	2019-05-21	2019-05-31	18	0	0	0	2024-03-24	1759	1	0	0	0	45	142	22.317	8.09	41	4.4	255	0	0	2	0	1	0
2790	0	82	S72.101	72	2019-05-14	2019	5	6	2019-05-20	2019-06-02	19	0	0	0	2024-03-24	1757	0	0	0	0	62.5	158	25.0361	3.01	81	7.29	320	0	0	2	0	0	0
2794	1	91	S72.101	72	2019-05-17	2019	5	2	2019-05-19	2019-05-29	12	1	0	0	2019-06-14	16	2	0	0	0	46.5	161	17.9391	6.1	122	7.1	326	0	0	2	0	0	0
2796	1	55	S22.000	22	2019-05-18	2019	5	2	2019-05-20	2019-05-31	13	0	0	0	2024-03-24	1759	0	0	0	0	49.6	161	19.1351	7	56	4.2	211	0	1	2	0	0	0
2797	0	78	S72.101	72	2019-05-18	2019	5	4	2019-05-22	2019-05-28	10	0	0	0	2024-03-24	1762	0	0	0	0	73	176	23.5666	8.27	69	5.4	353	0	0	2	0	0	0
2801	0	85	S22.000	22	2019-05-20	2019	5	2	2019-05-22	2019-05-25	5	0	0	0	2024-03-24	1765	0	0	0	0	63	168	22.3214	4.3	80	9.3	296	0	0	3	0	0	0
2806	0	61	S32.000	32	2019-05-25	2019	5	2	2019-05-27	2019-05-30	5	0	0	0	2024-03-24	1760	0	0	0	0	65	161	25.0762	5.6	92	8.65	538	0	0	3	0	0	0
2807	0	69	S32.000	32	2019-05-25	2019	5	2	2019-05-27	2019-05-31	6	0	0	0	2024-03-24	1759	0	0	0	0	58	158	23.2335	8.1	112	11.5	469	0	0	2	0	0	0
2809	0	80	S32.000	32	2019-05-25	2019	5	3	2019-05-28	2019-05-30	5	0	0	0	2024-03-24	1760	0	0	0	0	48	155	19.9792	3.1	90	7.9	223	0	0	3	0	0	0
2811	1	53	S72.000	72	2019-05-27	2019	5	1	2019-05-28	2019-06-03	7	0	0	0	2024-03-24	1756	0	0	0	0	52.5	152	22.7233	4.4	48	7.35	268	0	0	2	0	0	0
2814	1	68	S72.101	72	2019-05-29	2019	5	2	2019-05-31	2019-06-15	17	0	0	0	2024-03-24	1744	0	0	0	0	52	154	21.9261	5.9	64	6.6	202	0	0	3	0	0	0
2815	0	86	S72.000	72	2019-05-29	2019	5	1	2019-05-30	2019-06-11	13	0	0	0	2024-03-24	1748	0	0	0	0	38	145	18.0737	5.3	52	3.63	223	0	0	2	0	0	0
2820	1	53	S72.101	72	2019-05-30	2019	5	5	2019-06-04	2019-06-13	14	0	0	0	2024-03-24	1746	0	0	0	0	40	154	16.8663	3.4	82	9.02	389	0	0	2	0	0	0
2821	1	51	S32.000	32	2019-05-31	2019	5	6	2019-06-06	2019-06-20	20	0	0	0	2024-03-24	1739	0	0	0	0	70	170	24.2215	9.53	78.3	6.64	485.5	1	0	1	0	0	0
2822	0	74	S32.000	32	2019-05-31	2019	5	5	2019-06-05	2019-06-11	11	0	0	0	2024-03-24	1748	0	0	0	0	67	166	24.3141	3.2	115	6.6	583	0	0	3	0	0	0
2824	0	80	S72.000	72	2019-06-03	2019	6	3	2019-06-06	2019-06-18	15	0	0	0	2024-03-24	1741	1	0	0	0	68	163	25.5937	10.9	45	7.8	193	0	0	2	0	0	0
2827	1	52	S72.101	72	2019-06-03	2019	6	2	2019-06-05	2019-06-18	15	0	0	0	2024-03-24	1741	0	0	0	0	44	152	19.0443	6.4	66	8.7	206	0	0	2	0	0	0
2828	0	83	S32.000	32	2019-06-04	2019	6	4	2019-06-08	2019-06-10	6	0	0	0	2024-03-24	1749	0	1	0	0	60	165	22.0386	9.3	42	5.8	256	0	0	1	0	1	0
2831	0	75	S22.000	22	2019-06-05	2019	6	1	2019-06-06	2019-06-11	6	0	0	0	2024-03-24	1748	0	0	0	0	56	160	21.875	3.5	57	4.4	297	0	0	3	0	0	0
2832	1	65	S72.000	72	2019-06-05	2019	6	5	2019-06-10	2019-06-22	17	0	0	0	2024-03-24	1737	0	0	0	0	65	170	22.4913	16.19	53	2.7	444	1	1	2	0	0	0
2833	0	65	S42.202	42	2019-06-06	2019	6	2	2019-06-08	2019-06-14	8	0	0	0	2024-03-24	1745	0	0	0	0	70	173	23.3887	8.9	78	5.8	438	0	0	2	0	0	0
2835	0	61	S32.000	32	2019-06-07	2019	6	5	2019-06-12	2019-06-19	12	0	0	0	2024-03-24	1740	0	0	0	0	55	145	26.1593	4.5	50	4.5	149	0	0	1	1	0	0
2839	0	78	S72.000	72	2019-06-09	2019	6	2	2019-06-11	2019-06-20	11	0	0	0	2024-03-24	1739	0	1	0	1	53	150	23.5556	7.57	39	4.9	215	0	0	2	0	0	0
2840	0	64	S72.000	72	2019-06-09	2019	6	2	2019-06-11	2019-06-18	9	0	0	0	2024-03-24	1741	0	0	0	0	70	175	22.8571	1.23	56	5.61	371	0	0	1	0	0	0
2841	1	75	S72.101	72	2019-06-09	2019	6	3	2019-06-12	2019-06-24	15	0	0	0	2024-03-24	1735	0	1	0	0	58	156	23.833	4.34	72	5.42	306	0	0	3	0	0	0
2844	0	67	S52.500	52	2019-06-11	2019	6	3	2019-06-14	2019-06-21	10	0	0	0	2024-03-24	1738	0	0	0	0	66.4	158	26.5983	5.1	59	4	213	0	0	2	0	0	0
2845	0	68	S72.101	72	2019-06-11	2019	6	3	2019-06-14	2019-06-21	10	0	0	0	2024-03-24	1738	0	0	0	0	62	158	24.8358	4	74	4.9	183	0	0	2	0	0	0
2846	1	90	S22.000	22	2019-06-12	2019	6	1	2019-06-13	2019-06-15	3	1	1	0	2019-07-22	37	2	0	0	0	72	167	25.8166	4.4	41	5.5	196	0	0	2	0	0	0
2847	0	68	S22.000	22	2019-06-12	2019	6	3	2019-06-15	2019-06-18	6	0	0	0	2024-03-24	1741	0	0	0	0	71.4	169	24.9991	3.7	60	7	309	0	0	2	0	0	0
2851	0	63	S52.500	52	2019-06-13	2019	6	5	2019-06-18	2019-06-26	13	0	0	0	2024-03-24	1733	0	0	0	0	39.5	139	20.4441	5.6	57	4.34	360	0	0	3	0	0	0
2852	0	67	S32.000	32	2019-06-14	2019	6	3	2019-06-17	2019-07-03	19	0	0	0	2024-03-24	1726	0	0	0	0	58	148	26.4792	5.5	43	4.13	270	0	0	2	0	0	0
2853	0	73	S32.000	32	2019-06-14	2019	6	4	2019-06-18	2019-06-22	8	0	0	0	2024-03-24	1737	0	0	0	0	49	152	21.2084	3.1	63	6.17	165	0	0	2	0	0	0
2854	0	84	S72.101	72	2019-06-15	2019	6	3	2019-06-18	2019-07-05	20	0	0	0	2024-03-24	1724	1	1	0	0	60	158	24.0346	6.4	90	5.5	267	0	0	3	0	0	0
2861	0	65	S72.000	72	2019-06-23	2019	6	3	2019-06-26	2019-07-06	13	0	0	0	2024-03-24	1723	0	0	0	0	60	152	25.9695	11.7	60	8.1	254	0	0	2	0	0	0
2864	0	55	S32.000	32	2019-06-23	2019	6	3	2019-06-26	2019-06-29	6	0	0	0	2024-03-24	1730	0	0	0	0	53.7	161	20.7168	4.1	69	6.4	278	0	0	2	0	0	0
2865	0	67	S52.801	52	2019-06-24	2019	6	1	2019-06-25	2019-07-01	7	0	0	0	2024-03-24	1728	0	0	0	0	55	160	21.4844	7	50	8.5	207	0	0	2	0	0	0
2867	0	77	S72.101	72	2019-06-25	2019	6	1	2019-06-26	2019-07-04	9	0	0	0	2024-03-24	1725	1	0	0	0	47	153	20.0777	7.9	77	6	481	0	0	2	0	0	0
2869	1	59	S52.801	52	2019-06-26	2019	6	5	2019-07-01	2019-07-08	12	0	0	0	2024-03-24	1721	0	0	0	0	50	155	20.8117	6.4	53	4.2	273	1	0	3	0	0	0
2872	1	61	S52.801	52	2019-06-28	2019	6	4	2019-07-02	2019-07-08	10	0	0	0	2024-03-24	1721	0	0	0	0	44	151	19.2974	5.4	56	6.77	311	1	0	2	0	0	0
2879	0	70	S52.801	52	2019-07-02	2019	7	3	2019-07-05	2019-07-11	9	0	0	0	2024-03-24	1718	0	0	1	1	56	148	25.5661	4.13	62	3.44	275	0	0	2	0	0	0
2880	0	53	S32.000	32	2019-07-03	2019	7	2	2019-07-05	2019-07-07	4	0	0	0	2024-03-24	1722	0	0	0	0	73.3	176	23.6635	10.09	66	10.03	222	1	1	2	0	0	0
2881	0	55	S52.801	52	2019-07-03	2019	7	0	2019-07-03	2019-07-03	0	0	0	0	2024-03-24	1726	0	0	0	0	66	144	31.8287	12.32	57	6.6	314	0	0	1	0	0	0
2882	0	66	S22.000	22	2019-07-04	2019	7	4	2019-07-08	2019-07-11	7	1	1	1	2020-08-12	398	2	0	1	1	67.2	160	26.25	5.2	65	7.2	371	0	0	3	1	0	0
2885	0	81	S72.101	72	2019-07-06	2019	7	2	2019-07-08	2019-07-18	12	0	0	0	2024-03-24	1711	0	0	0	0	62	154	26.1427	2.9	68	8.2	309	0	0	2	0	1	0
2887	0	76	S32.000	32	2019-07-07	2019	7	4	2019-07-11	2019-07-18	11	0	0	0	2024-03-24	1711	0	0	0	0	52	160	20.3125	4.28	60	8.7	286	0	0	2	0	0	0
2888	0	63	S32.000	32	2019-07-07	2019	7	3	2019-07-10	2019-07-14	7	0	0	0	2024-03-24	1715	0	0	0	0	49	158	19.6283	5	84	5.8	327	0	0	2	0	0	0
2889	1	84	S72.101	72	2019-07-07	2019	7	3	2019-07-10	2019-07-22	15	0	0	0	2024-03-24	1707	0	0	0	0	67	168	23.7387	20.55	75	5.6	281	0	0	2	0	0	0
2890	1	51	S32.000	32	2019-07-08	2019	7	4	2019-07-12	2019-07-26	18	0	0	0	2024-03-24	1703	0	0	1	1	48	145	22.83	5.76	112	8.2	397	1	0	3	0	0	0
2891	0	69	S72.000	72	2019-07-08	2019	7	3	2019-07-11	2019-07-24	16	0	0	0	2024-03-24	1705	0	0	0	0	57	156	23.4221	4.4	69	8.4	255	0	0	2	0	0	0
2895	0	68	S22.000	22	2019-07-10	2019	7	2	2019-07-12	2019-07-15	5	1	1	1	2021-10-29	837	2	0	0	0	52	152	22.5069	8.71	65	5.1	315	0	0	2	0	0	0
2896	1	51	S52.801	52	2019-07-11	2019	7	2	2019-07-13	2019-07-17	6	0	0	0	2024-03-24	1712	0	0	0	0	55	141	27.6646	4.1	67	5.36	174	0	0	3	0	0	0
2897	1	64	S32.000	32	2019-07-11	2019	7	2	2019-07-13	2019-07-26	15	0	0	0	2024-03-24	1703	0	0	0	0	54	151	23.6832	7.86	107	11.58	484	0	0	2	0	0	0
2900	1	52	S22.000	22	2019-07-13	2019	7	5	2019-07-18	2019-07-24	11	0	0	0	2024-03-24	1705	0	0	0	0	49	137	26.1069	5.7	56	6.1	312	0	0	2	0	0	0
2902	1	58	S32.000	32	2019-07-15	2019	7	3	2019-07-18	2019-08-17	33	0	0	0	2024-03-24	1681	0	0	0	0	65	162	24.7676	8.1	81	6.8	284	1	1	2	0	0	0
2904	0	66	S32.000	32	2019-07-17	2019	7	5	2019-07-22	2019-07-25	8	0	0	0	2024-03-24	1704	0	1	0	0	65	163	24.4646	4.9	59	3.9	273	0	0	2	1	0	0
2906	1	85	S72.101	72	2019-07-18	2019	7	9	2019-07-27	2019-08-10	23	0	0	0	2024-03-24	1688	0	0	0	0	64	170	22.1453	12.7	69	5.7	366	0	0	2	0	0	0
2913	0	53	S72.000	72	2019-07-21	2019	7	3	2019-07-24	2019-08-01	11	0	0	0	2024-03-24	1697	0	0	0	0	45	154	18.9745	7.7	62	7.5	364	0	0	2	0	0	0
2918	0	83	S72.000	72	2019-07-24	2019	7	3	2019-07-27	2019-08-09	16	0	0	0	2024-03-24	1689	1	0	0	0	44	151	19.2974	2.4	61	6.4	292	0	0	2	1	0	0
2929	0	75	S22.000	22	2019-07-28	2019	7	2	2019-07-30	2019-08-02	5	0	0	0	2024-03-24	1696	0	0	0	0	51	148	23.2834	12.05	107	16.71	492	0	0	2	0	1	0
2931	0	76	S72.000	72	2019-07-28	2019	7	3	2019-07-31	2019-08-12	15	0	0	0	2023-12-15	1586	2	0	0	0	55	157	22.3133	6.8	74	3.3	241	0	0	2	0	0	0
2938	0	86	S72.101	72	2019-08-01	2019	8	5	2019-08-06	2019-08-15	14	0	0	0	2024-03-24	1683	1	1	0	0	42.3	141	21.2766	4.5	42	5.24	388	0	0	2	0	1	0
2948	1	72	S32.000	32	2019-08-05	2019	8	3	2019-08-08	2019-08-11	6	0	0	0	2024-03-24	1687	0	0	0	0	53	149	23.8728	5.99	38	4.3	195	0	0	2	0	0	0
2950	1	50	S72.101	72	2019-08-05	2019	8	2	2019-08-07	2019-08-15	10	0	0	0	2024-03-24	1683	0	0	0	0	64	163	24.0882	8.01	51	4.1	459	0	0	2	0	0	0
2952	0	87	S72.101	72	2019-08-06	2019	8	2	2019-08-08	2019-08-16	10	0	0	0	2024-03-24	1682	1	0	0	0	52	146	24.3948	4.4	82	5.34	331	0	0	2	0	0	0
2958	0	71	S72.000	72	2019-08-08	2019	8	2	2019-08-10	2019-08-24	16	0	0	0	2024-03-24	1674	0	0	1	1	55	160	21.4844	3.4	71	4.7	151	0	0	1	0	1	0
2962	0	62	S32.000	32	2019-08-10	2019	8	3	2019-08-13	2019-08-16	6	0	0	0	2024-03-24	1682	0	0	0	0	67	152	28.9993	13	62	8.6	222	0	0	3	1	0	0
2963	0	69	S72.000	72	2019-08-10	2019	8	4	2019-08-14	2019-08-23	13	0	0	0	2024-03-24	1675	0	1	0	1	51	157	20.6905	5.2	91	4.5	479	0	0	3	0	0	0
2964	0	62	S32.000	32	2019-08-11	2019	8	2	2019-08-13	2019-08-21	10	0	0	0	2024-03-24	1677	0	0	0	0	50	152	21.6413	10.25	67	6.72	356	0	0	2	0	0	0
2967	0	82	S72.900	72	2019-08-12	2019	8	1	2019-08-13	2019-08-20	8	0	0	0	2024-03-24	1678	0	0	0	0	70	146	32.8392	5	60	5.02	218	0	0	2	0	0	0
2969	1	65	S72.101	72	2019-08-12	2019	8	2	2019-08-14	2019-08-24	12	0	0	0	2024-03-24	1674	0	0	0	0	59.1	167	21.1912	5.2	74	11.7	264	0	0	2	0	1	0
2976	1	76	S72.000	72	2019-08-16	2019	8	6	2019-08-22	2019-09-05	20	0	0	0	2024-03-24	1662	1	0	0	0	56	162	21.3382	15.6	57	6.5	396	0	0	2	0	1	0
2994	0	73	S72.000	72	2019-08-26	2019	8	7	2019-09-02	2019-09-16	21	0	0	0	2024-03-24	1651	0	0	0	0	63	164	23.4236	16.7	141	10	385	0	0	3	0	0	0
2998	1	82	S72.000	72	2019-08-28	2019	8	5	2019-09-02	2019-09-12	15	0	0	0	2024-03-24	1655	0	1	0	0	52	154	21.9261	4.1	89	4.4	232	0	0	2	0	1	0
3007	0	90	S72.101	72	2019-09-02	2019	9	3	2019-09-05	2019-09-16	14	0	0	0	2024-03-24	1651	1	0	0	0	54	150	24	4.1	40	5.1	254	0	0	2	0	0	0
3024	0	65	S72.101	72	2019-09-06	2019	9	4	2019-09-10	2019-09-17	11	0	0	0	2024-03-24	1650	0	0	0	0	60.5	156	24.8603	5.3	43	6.2	238	0	0	2	0	1	0
3026	1	54	S32.000	32	2019-09-09	2019	9	3	2019-09-12	2019-09-24	15	0	0	0	2024-03-24	1643	0	0	0	0	65	165	23.8751	8.1	101	11.4	424	1	1	2	0	0	0
3027	1	66	S32.000	32	2019-09-09	2019	9	3	2019-09-12	2019-09-16	7	0	0	0	2024-03-24	1651	0	0	0	0	56	170	19.3772	3.3	80	4.5	359	0	0	2	0	0	0
3029	1	83	S32.000	32	2019-09-10	2019	9	2	2019-09-12	2019-09-14	4	1	1	1	2020-07-28	318	2	1	0	0	60	165	22.0386	5.3	54	3.2	242	0	0	2	0	1	0
3030	0	84	S72.000	72	2019-09-10	2019	9	2	2019-09-12	2019-09-24	14	0	0	0	2024-03-24	1643	0	1	0	0	55	150	24.4444	4.4	68	8.7	362	0	0	1	0	0	0
3031	1	65	S72.101	72	2019-09-10	2019	9	1	2019-09-11	2019-09-18	8	0	0	0	2024-03-24	1649	0	1	0	0	42	156	17.2584	4.9	78	5.8	198	0	0	2	0	1	0
3032	0	68	S22.000	22	2019-09-10	2019	9	2	2019-09-12	2019-09-14	4	0	0	0	2024-03-24	1653	0	1	0	1	45	150	20	11.9	94	7.23	502	0	0	3	0	1	0
3035	1	78	S72.000	72	2019-09-12	2019	9	7	2019-09-19	2019-09-25	13	0	0	0	2024-03-24	1642	0	0	0	0	45	160	17.5781	6.7	54	4.3	332	0	0	2	0	0	0
3038	0	69	S22.000	22	2019-09-14	2019	9	3	2019-09-17	2019-09-21	7	0	0	0	2024-03-24	1646	0	0	1	1	42	152	18.1787	5.3	45	4.3	345	0	0	2	0	1	0
3039	0	89	S32.000	32	2019-09-15	2019	9	3	2019-09-18	2019-09-25	10	0	0	0	2024-03-24	1642	0	0	0	0	45	140	22.9592	4.4	54	3.9	167	0	0	2	0	1	0
3040	0	65	S32.000	32	2019-09-15	2019	9	4	2019-09-19	2019-09-26	11	0	0	0	2024-03-24	1641	0	0	0	0	63	160	24.6094	5	98	7.1	278	0	0	2	0	0	0
3041	1	87	S72.000	72	2019-09-16	2019	9	2	2019-09-18	2019-09-28	12	0	0	0	2024-03-24	1639	1	1	0	0	70	168	24.8016	9.1	53	6.18	444	0	0	2	0	0	0
3042	0	60	S42.202	42	2019-09-17	2019	9	2	2019-09-19	2019-09-28	11	1	1	1	2023-08-16	1418	2	0	0	0	65	163	24.4646	5.1	61	3.9	254	0	0	3	0	0	0
3043	0	54	S32.000	32	2019-09-17	2019	9	2	2019-09-19	2019-09-21	4	0	0	0	2024-03-24	1646	0	0	0	0	70	160	27.3438	5.4	90	7.4	447	0	0	2	0	0	0
3044	0	53	S32.000	32	2019-09-17	2019	9	2	2019-09-19	2019-09-21	4	0	0	0	2024-03-24	1646	0	0	0	0	58	163	21.83	6.6	42	4.5	247	0	0	2	0	0	0
3045	1	83	S72.101	72	2019-09-17	2019	9	2	2019-09-19	2019-09-26	9	0	0	0	2024-03-24	1641	0	0	0	0	60	170	20.7612	11.57	89	8.77	426	0	0	2	0	0	0
3046	0	68	S32.000	32	2019-09-17	2019	9	6	2019-09-23	2019-09-26	9	0	0	0	2024-03-24	1641	0	0	1	1	65	156	26.7094	5.2	74	5.1	343	0	0	2	0	0	0
3047	1	86	S32.000	32	2019-09-18	2019	9	5	2019-09-23	2019-09-26	8	0	0	0	2024-03-24	1641	1	0	0	0	68	165	24.977	5.7	77	9.71	188	0	0	3	0	0	0
3048	0	64	S22.000	22	2019-09-19	2019	9	2	2019-09-21	2019-09-23	4	0	0	0	2024-03-24	1644	0	1	0	0	62	155	25.8065	12.84	64	6.8	406	0	0	3	0	1	0
3049	1	74	S72.101	72	2019-09-19	2019	9	1	2019-09-20	2019-10-03	14	1	1	1	2021-07-10	646	2	1	0	0	51	165	18.7328	4.4	67	3.9	318	0	0	3	0	0	0
3050	0	68	S52.801	52	2019-09-19	2019	9	2	2019-09-21	2019-09-25	6	1	1	1	2020-07-28	307	2	0	0	0	70	160	27.3438	5	60	6.51	342	0	0	2	0	0	0
3053	1	72	S72.000	72	2019-09-20	2019	9	3	2019-09-23	2019-10-04	14	0	0	0	2024-03-24	1633	0	0	0	0	71	169	24.8591	2.94	61	6.4	324	0	0	2	0	0	0
3055	0	65	S52.500	52	2019-09-21	2019	9	3	2019-09-24	2019-09-29	8	0	0	0	2024-03-24	1638	0	0	0	0	69	152	29.865	9.8	67	8.4	261	0	0	2	0	0	0
3057	0	71	S32.000	32	2019-09-21	2019	9	3	2019-09-24	2019-09-27	6	0	0	0	2024-03-24	1640	0	0	0	0	60	158	24.0346	2.5	64	5.7	124	0	0	2	1	0	0
3058	0	52	S72.000	72	2019-09-22	2019	9	2	2019-09-24	2019-09-29	7	0	0	0	2024-03-24	1638	0	1	0	0	67	167	24.0238	9.15	64	5.9	173	0	0	2	0	0	0
3059	0	54	S52.500	52	2019-09-23	2019	9	2	2019-09-25	2019-10-01	8	0	0	0	2024-03-24	1636	0	0	0	0	54	160	21.0938	21.45	60	5.2	275	0	0	2	0	0	0
3060	1	72	S52.801	52	2019-09-23	2019	9	7	2019-09-30	2019-10-04	11	0	0	0	2024-03-24	1633	1	0	0	0	70	170	24.2215	9.21	57.2	5.31	246.9	0	0	2	0	0	0
3061	0	71	S32.000	32	2019-09-24	2019	9	5	2019-09-29	2019-10-02	8	0	0	0	2024-03-02	1613	2	1	1	2	60	158	24.0346	2.7	107	9.3	348	0	0	2	0	0	0
3063	1	72	S32.000	32	2019-09-24	2019	9	2	2019-09-26	2019-09-29	5	0	0	0	2024-03-24	1638	1	0	0	0	62	168	21.9671	3.7	74	10.6	201	0	0	3	0	0	0
3065	1	61	S32.000	32	2019-09-25	2019	9	2	2019-09-27	2019-09-28	3	0	0	0	2024-03-24	1639	0	0	0	0	75	170	25.9516	12.04	62	2.82	197	1	1	2	0	0	0
3066	1	69	S32.000	32	2019-09-25	2019	9	3	2019-09-28	2019-10-06	11	0	0	0	2024-03-24	1631	0	0	0	0	75	172	25.3515	6.6	44	4.22	223	0	0	1	0	0	0
3067	1	53	S52.500	52	2019-09-25	2019	9	1	2019-09-26	2019-09-30	5	0	0	0	2024-03-24	1637	0	0	0	0	62	162	23.6244	6.2	57	6.6	312	0	0	2	0	0	0
3069	0	71	S22.000	22	2019-09-28	2019	9	2	2019-09-30	2019-10-03	5	1	1	1	2021-07-12	648	2	0	0	0	51	158	20.4294	4.1	67	6.87	208	0	0	3	0	1	0
3070	0	76	S52.801	52	2019-09-28	2019	9	9	2019-10-07	2019-10-13	15	0	0	0	2024-03-24	1624	0	1	0	0	54	152	23.3726	5.6	69	6.45	420	0	0	3	0	0	0
3071	0	79	S72.101	72	2019-09-28	2019	9	2	2019-09-30	2019-10-10	12	0	0	0	2024-03-24	1627	0	0	0	0	42	148	19.1746	7.8	56	7.1	177	0	0	2	0	1	0
3072	0	67	S22.000	22	2019-09-29	2019	9	6	2019-10-05	2019-10-07	8	0	0	0	2024-03-24	1630	0	1	0	0	70	160	27.3438	7.5	64	2.2	179	0	0	2	0	1	0
3073	0	57	S22.000	22	2019-09-29	2019	9	4	2019-10-03	2019-10-03	4	1	1	1	2020-03-14	163	2	0	0	0	70	169	24.5089	6.7	59	4.9	337	0	0	3	0	0	0
3075	1	62	S22.000	22	2019-09-30	2019	9	5	2019-10-05	2019-10-07	7	0	0	0	2024-03-24	1630	0	1	0	0	65	170	22.4913	10.8	74	5.3	325	0	0	3	0	0	0
3076	0	82	S32.000	32	2019-09-30	2019	9	5	2019-10-05	2019-10-10	10	0	0	0	2024-03-24	1627	1	1	0	0	59	150	26.2222	6.94	131	12.2	313	0	0	2	0	0	0
3077	0	65	S32.000	32	2019-09-30	2019	9	5	2019-10-05	2019-10-12	12	0	0	0	2024-03-24	1625	0	0	0	0	50	150	22.2222	9.5	46	4.08	262	0	0	2	0	0	0
3079	1	65	S72.000	72	2019-10-02	2019	10	14	2019-10-16	2019-10-30	28	0	0	0	2024-03-24	1607	0	0	0	0	68	170	23.5294	6.19	86	6.6	387	0	1	2	0	1	0
3080	0	71	S22.000	22	2019-10-02	2019	10	5	2019-10-07	2019-10-13	11	0	0	0	2024-03-24	1624	0	0	0	0	50	150	22.2222	4.87	304	15.2	247	0	0	2	0	0	0
3081	0	71	S22.000	22	2019-10-03	2019	10	2	2019-10-05	2019-10-08	5	0	0	0	2023-09-21	1444	2	0	0	0	45	155	18.7305	7.9	35	5.3	234	0	0	2	0	0	0
3082	0	92	S72.101	72	2019-10-03	2019	10	7	2019-10-10	2019-10-23	20	0	0	0	2024-03-24	1614	1	1	0	0	38	152	16.4474	5.7	51	4.36	278	0	0	2	0	0	0
3085	0	70	S32.000	32	2019-10-04	2019	10	6	2019-10-10	2019-10-16	12	0	0	0	2024-01-01	1538	2	1	1	1	60	159	23.7332	3.7	62	7.71	234	0	0	3	0	1	0
3086	1	72	S32.000	32	2019-10-05	2019	10	5	2019-10-10	2019-10-15	10	0	0	0	2024-03-24	1622	1	0	0	0	58	170	20.0692	7.2	81	5.5	314	0	0	2	0	1	0
3087	0	57	S32.000	32	2019-10-05	2019	10	9	2019-10-14	2019-10-30	25	0	0	0	2024-03-24	1607	0	0	0	0	64	160	25	5.19	55	6.3	350	0	0	2	0	0	0
3088	1	63	S22.000	22	2019-10-06	2019	10	2	2019-10-08	2019-10-13	7	0	0	0	2024-03-24	1624	0	0	0	0	60	170	20.7612	9.24	86	4.7	437	1	1	1	0	0	0
3089	0	56	S32.000	32	2019-10-06	2019	10	3	2019-10-09	2019-10-12	6	0	0	0	2024-03-24	1625	0	0	0	0	50	155	20.8117	3.3	60	4.5	221	0	0	2	0	0	0
3091	0	59	S32.000	32	2019-10-06	2019	10	2	2019-10-08	2019-10-10	4	0	0	0	2024-03-24	1627	0	0	0	0	50	153	21.3593	2.9	50	4.15	233	0	0	2	0	0	0
3093	0	62	S32.000	32	2019-10-06	2019	10	4	2019-10-10	2019-10-12	6	0	0	0	2024-03-24	1625	0	0	0	0	50	145	23.7812	7.1	54	7.7	274	0	0	2	0	1	0
3095	1	81	S32.000	32	2019-10-07	2019	10	1	2019-10-08	2019-10-10	3	0	0	0	2024-03-24	1627	0	0	0	0	75	160	29.2969	4.6	81	4.7	241	0	1	2	0	0	0
3097	0	76	S52.801	52	2019-10-07	2019	10	2	2019-10-09	2019-10-13	6	0	0	0	2024-03-24	1624	0	0	0	0	40	145	19.025	3.7	60	4.45	272	0	0	3	1	1	0
3099	0	75	S22.000	22	2019-10-09	2019	10	5	2019-10-14	2019-10-18	9	0	0	0	2024-03-24	1619	1	0	0	0	52	170	17.9931	8.8	48	4	355	0	0	2	0	0	0
3100	1	54	S32.000	32	2019-10-09	2019	10	4	2019-10-13	2019-11-02	24	0	0	0	2024-03-24	1604	0	0	0	0	60	170	20.7612	6.1	55	4.9	370	1	0	2	1	1	0
3101	0	64	S52.801	52	2019-10-09	2019	10	2	2019-10-11	2019-10-15	6	0	0	0	2024-03-24	1622	0	0	0	0	54	156	22.1893	5.01	51	6.5	284	0	0	3	0	1	0
3102	1	51	S32.000	32	2019-10-10	2019	10	4	2019-10-14	2019-10-22	12	0	0	0	2024-03-24	1615	0	0	0	0	65	174	21.4692	5.9	47	6.51	330	0	0	2	0	0	0
3103	1	58	S32.000	32	2019-10-10	2019	10	5	2019-10-15	2019-10-23	13	0	0	0	2024-03-24	1614	0	0	0	0	75	170	25.9516	2.44	44	4.2	168	0	0	1	0	0	0
3104	0	95	S72.101	72	2019-10-10	2019	10	4	2019-10-14	2019-10-21	11	0	0	0	2024-03-24	1616	0	1	0	0	45	150	20	3.8	65	6.55	183	0	0	2	0	1	0
3105	0	66	S52.801	52	2019-10-12	2019	10	3	2019-10-15	2019-10-21	9	0	0	0	2024-03-24	1616	0	0	0	0	65	160	25.3906	5.5	100	9.1	188	0	0	2	0	0	0
3106	0	71	S72.101	72	2019-10-12	2019	10	4	2019-10-16	2019-10-26	14	0	0	0	2024-03-24	1611	0	0	0	0	45	154	18.9745	4.2	49	5.15	314	0	0	2	0	1	0
3107	0	79	S32.000	32	2019-10-13	2019	10	2	2019-10-15	2019-10-18	5	0	0	0	2024-03-24	1619	0	0	0	0	40	150	17.7778	7.4	62	4.85	387	0	0	3	0	1	0
3109	0	85	S72.101	72	2019-10-14	2019	10	4	2019-10-18	2019-10-27	13	0	0	0	2024-03-24	1610	1	0	0	1	50	158	20.0288	8	55	2.58	269	0	0	3	0	0	0
3110	0	54	S72.900	72	2019-10-15	2019	10	6	2019-10-21	2019-11-04	20	0	0	0	2024-03-24	1602	0	0	0	0	64	160	25	9.21	55	4.5	355	0	0	2	0	0	0
3112	0	53	S72.000	72	2019-10-15	2019	10	2	2019-10-17	2019-10-27	12	0	0	0	2024-03-24	1610	0	0	0	0	53	158	21.2306	4.1	84	8.3	293	0	0	2	0	1	0
3113	0	57	S52.801	52	2019-10-16	2019	10	7	2019-10-23	2019-10-29	13	0	0	0	2023-11-30	1493	2	0	0	0	62	164	23.0518	4.4	72	6.9	258	0	0	2	0	1	0
3117	1	74	S32.000	32	2019-10-18	2019	10	4	2019-10-22	2019-10-26	8	0	0	0	2024-03-24	1611	0	0	0	0	63	160	24.6094	4.6	52	3.9	210	1	1	2	0	1	0
3119	0	64	S52.500	52	2019-10-20	2019	10	3	2019-10-23	2019-10-26	6	0	0	0	2024-03-24	1611	0	0	0	0	47	156	19.313	3.16	76	6.75	487	0	0	3	0	1	0
3121	0	53	S32.000	32	2019-10-20	2019	10	4	2019-10-24	2019-11-02	13	0	0	0	2024-03-24	1604	0	0	0	0	60	163	22.5827	4.8	39	4.4	187	0	0	2	0	1	0
3123	1	75	S32.000	32	2019-10-21	2019	10	1	2019-10-22	2019-10-28	7	0	0	0	2024-03-24	1609	1	0	0	0	65	161	25.0762	8.8	39	5.9	225	0	0	1	0	0	0
3124	1	75	S72.101	72	2019-10-21	2019	10	4	2019-10-25	2019-11-19	29	1	1	1	2021-10-23	704	2	0	0	1	40	140	20.4082	6.42	117	8.26	463	0	0	2	0	0	0
3125	1	51	S32.000	32	2019-10-21	2019	10	7	2019-10-28	2019-11-06	16	0	0	0	2024-03-24	1600	0	0	0	0	67	169	23.4586	11.9	73	3.4	270	0	1	3	0	0	0
3126	1	62	S72.900	72	2019-10-21	2019	10	2	2019-10-23	2019-11-06	16	1	1	1	2021-10-01	695	2	1	0	1	66	168	23.3844	5.2	64	6.5	346	0	0	2	0	1	0
3127	1	71	S72.101	72	2019-10-23	2019	10	2	2019-10-25	2019-10-30	7	0	0	0	2024-03-24	1607	0	1	0	1	64	170	22.1453	4.88	86	5.3	236	0	1	2	0	1	0
3128	0	73	S22.000	22	2019-10-24	2019	10	1	2019-10-25	2019-10-27	3	0	0	0	2024-03-24	1610	0	0	0	0	47	155	19.563	4.3	105	5.6	466	0	0	2	0	0	0
3130	1	55	S72.101	72	2019-10-24	2019	10	4	2019-10-28	2019-11-06	13	0	0	0	2024-03-24	1600	0	1	1	1	65	165	23.8751	5.9	62	3.5	228	1	0	2	0	1	0
3134	0	80	S72.000	72	2019-10-25	2019	10	15	2019-11-09	2019-11-20	26	0	0	0	2024-03-24	1586	1	0	0	2	90	156	36.9822	8.9	50	4.5	362	0	0	2	0	0	0
3135	0	55	S22.000	22	2019-10-26	2019	10	3	2019-10-29	2019-10-31	5	0	0	0	2023-09-01	1401	2	0	0	0	59	162	22.4813	8.7	70	5.2	242	0	0	3	0	0	0
3136	0	68	S52.801	52	2019-10-26	2019	10	4	2019-10-30	2019-11-09	14	0	0	0	2024-03-24	1597	0	0	0	0	71	156	29.1749	3.55	60	4.59	411	0	0	2	0	1	0
3138	0	51	S52.801	52	2019-10-27	2019	10	5	2019-11-01	2019-11-08	12	0	0	0	2024-03-24	1598	0	0	0	0	65	170	22.4913	11.5	77	5.9	279	0	0	2	0	0	0
3139	0	66	S22.000	22	2019-10-27	2019	10	3	2019-10-30	2019-11-02	6	0	0	0	2024-03-24	1604	0	0	0	0	44	156	18.0802	4.5	69	6.7	198	0	0	3	0	1	0
3140	0	70	S32.000	32	2019-10-27	2019	10	3	2019-10-30	2019-11-01	5	0	0	0	2024-03-24	1605	0	0	0	0	60	163	22.5827	3.9	59	4.9	370	0	0	2	0	0	0
3141	1	64	S52.801	52	2019-10-27	2019	10	2	2019-10-29	2019-11-03	7	0	0	0	2024-03-24	1603	0	0	0	0	80	175	26.1224	12.94	112.7	12.07	344.5	0	0	3	0	1	0
3142	1	68	S72.000	72	2019-10-28	2019	10	2	2019-10-30	2019-11-09	12	0	0	0	2024-03-24	1597	0	1	1	1	90	178	28.4055	13.08	47.3	5.65	324.2	0	0	2	0	0	0
3143	1	71	S52.801	52	2019-10-29	2019	10	3	2019-11-01	2019-11-05	7	0	0	0	2024-03-24	1601	0	0	0	0	70	168	24.8016	3	46	2.8	252	0	0	2	0	0	0
3144	0	68	S32.000	32	2019-10-30	2019	10	0	2019-10-30	2019-11-02	3	0	0	0	2024-03-24	1604	0	0	0	0	71.4	158	28.6012	6.3	60	5.8	242	0	0	3	0	1	0
3145	0	85	S72.101	72	2019-10-30	2019	10	1	2019-10-31	2019-11-16	17	0	0	0	2024-03-24	1590	0	1	0	1	47	148	21.4573	4.39	50	4.92	311	0	0	3	0	1	0
3146	0	57	S22.000	22	2019-10-30	2019	10	3	2019-11-02	2019-11-04	5	1	1	1	2021-04-15	528	2	0	0	0	44	160	17.1875	4.7	72	5.71	215	0	0	4	0	0	0
3147	0	81	S22.000	22	2019-10-31	2019	10	4	2019-11-04	2019-11-06	6	0	0	0	2024-03-24	1600	0	0	0	0	78	163	29.3575	9.47	66	5.7	398	0	0	1	0	1	0
3148	0	72	S32.000	32	2019-11-01	2019	11	4	2019-11-05	2019-11-07	6	0	0	0	2024-03-24	1599	0	0	0	0	64	160	25	5.4	54	5.1	246	0	0	2	0	1	0
3149	0	72	S72.000	72	2019-11-01	2019	11	4	2019-11-05	2019-11-17	16	0	0	0	2024-03-24	1589	0	0	0	0	50	152	21.6413	10.56	54	6	240	0	0	3	0	1	0
3150	0	64	S32.000	32	2019-11-02	2019	11	9	2019-11-11	2019-11-22	20	0	0	0	2024-03-24	1584	0	0	0	0	48	156	19.7239	6.7	56	3.2	213	0	0	3	0	0	0
3151	0	82	S32.000	32	2019-11-02	2019	11	4	2019-11-06	2019-11-09	7	0	0	0	2024-03-24	1597	1	0	0	0	55	154	23.1911	5.8	92	6	359	0	0	2	0	0	0
3152	1	76	S72.101	72	2019-11-03	2019	11	2	2019-11-05	2019-11-10	7	0	0	0	2024-03-24	1596	1	0	0	0	55.5	163	20.889	2.3	47	8.6	232	1	0	3	1	1	0
3154	0	71	S32.000	32	2019-11-04	2019	11	3	2019-11-07	2019-11-09	5	0	0	0	2024-03-24	1597	0	1	0	0	51	151	22.3674	4.3	48	5.67	253	0	0	2	0	1	0
3155	0	82	S32.000	32	2019-11-04	2019	11	3	2019-11-07	2019-11-09	5	0	0	0	2024-03-24	1597	0	1	0	0	45	155	18.7305	6.3	51	6.1	237	0	0	2	0	1	0
3156	0	70	S52.801	52	2019-11-04	2019	11	3	2019-11-07	2019-11-15	11	0	0	0	2024-03-24	1591	0	0	0	0	70	160	27.3438	17.29	52	7.2	275	0	0	2	0	0	0
3157	0	60	S32.000	32	2019-11-04	2019	11	3	2019-11-07	2019-11-09	5	0	0	0	2024-03-24	1597	0	0	0	0	60	156	24.6548	5.7	55	7.9	237	0	0	2	0	0	0
3160	0	61	S32.000	32	2019-11-04	2019	11	4	2019-11-08	2019-11-19	15	0	0	0	2024-03-24	1587	0	0	0	0	55	156	22.6003	7.9	59	5.9	330	0	0	3	0	0	0
3161	0	70	S52.500	52	2019-11-04	2019	11	3	2019-11-07	2019-11-13	9	1	1	1	2021-10-18	705	2	0	0	0	45	140	22.9592	8.3	54	5	278	0	0	2	0	0	0
3166	0	76	S22.000	22	2019-11-06	2019	11	2	2019-11-08	2019-11-12	6	0	0	0	2024-03-24	1594	0	0	0	0	59	151	25.8761	9.5	61	4.57	492	0	0	1	1	1	0
3167	0	75	S72.101	72	2019-11-06	2019	11	1	2019-11-07	2019-11-12	6	0	0	0	2024-03-24	1594	0	0	0	0	50	147	23.1385	8.7	44	5.63	212	0	0	3	0	1	0
3168	1	95	S32.000	32	2019-11-06	2019	11	5	2019-11-11	2019-11-15	9	0	0	0	2024-03-24	1591	1	0	0	0	82.5	178	26.0384	7.2	50.3	6.78	283.5	0	0	3	0	0	0
3170	0	66	S32.000	32	2019-11-07	2019	11	7	2019-11-14	2019-11-16	9	1	1	1	2023-01-02	1143	2	0	0	0	58.1	149	26.17	4.6	46	6.4	307	0	0	2	0	1	0
3171	0	68	S52.500	52	2019-11-07	2019	11	5	2019-11-12	2019-11-22	15	0	0	0	2024-03-24	1584	0	0	0	0	45	160	17.5781	8.06	63	6.3	256	0	0	1	0	0	0
3172	0	88	S72.101	72	2019-11-07	2019	11	1	2019-11-08	2019-11-23	16	0	0	0	2024-03-24	1583	0	0	0	0	45	152	19.4771	13.14	53	7.45	315	0	0	2	0	1	0
3173	0	66	S72.000	72	2019-11-07	2019	11	2	2019-11-09	2019-11-22	15	0	0	0	2024-03-24	1584	0	0	0	0	47.4	161	18.2863	4.3	75	4.3	234	0	0	2	0	1	0
3174	1	65	S32.000	32	2019-11-07	2019	11	4	2019-11-11	2019-11-20	13	0	0	0	2024-03-24	1586	0	0	0	0	75	175	24.4898	6.77	72.8	7.1	319.9	0	0	2	0	0	0
3175	1	82	S72.101	72	2019-11-08	2019	11	1	2019-11-09	2019-11-17	9	0	0	0	2024-03-24	1589	0	0	0	0	60	170	20.7612	5.3	100	5.6	350	0	0	3	0	1	0
3176	1	87	S72.101	72	2019-11-08	2019	11	1	2019-11-09	2019-11-19	11	0	0	0	2024-03-24	1587	1	1	0	0	60	165	22.0386	2.9	83	5.3	257	0	0	2	0	1	0
3179	0	72	S32.000	32	2019-11-10	2019	11	3	2019-11-13	2019-11-15	5	1	1	1	2022-07-15	973	2	1	1	3	62	160	24.2188	2.9	54	6.6	183	0	0	2	0	0	0
3180	0	50	S32.000	32	2019-11-10	2019	11	4	2019-11-14	2019-11-21	11	0	0	0	2024-03-24	1585	0	0	0	0	68	155	28.3039	4.6	55	5.4	183	0	0	2	0	0	0
3181	1	81	S32.000	32	2019-11-10	2019	11	4	2019-11-14	2019-11-16	6	1	1	1	2021-05-17	548	2	0	0	0	55	156	22.6003	4.4	75	4.9	335	0	0	2	0	0	0
3182	0	68	S32.000	32	2019-11-11	2019	11	2	2019-11-13	2019-11-16	5	0	0	0	2024-03-24	1590	0	0	0	0	60	155	24.974	4.3	55	2.8	229	0	0	2	0	1	0
3183	0	62	S22.000	22	2019-11-12	2019	11	3	2019-11-15	2019-11-24	12	0	0	0	2024-03-24	1582	0	0	0	0	50	155	20.8117	2.8	61	6.2	276	0	0	1	0	1	0
3184	0	64	S32.000	32	2019-11-12	2019	11	7	2019-11-19	2019-11-23	11	0	0	0	2024-03-24	1583	0	0	0	0	62	163	23.3355	5.43	73	6.8	166	0	0	2	0	1	0
3186	1	65	S52.500	52	2019-11-14	2019	11	1	2019-11-15	2019-11-21	7	0	0	0	2024-03-24	1585	0	1	0	0	63	169	22.0581	8.6	120	8.1	459	0	0	2	0	0	0
3187	0	68	S32.000	32	2019-11-14	2019	11	5	2019-11-19	2019-11-23	9	0	0	0	2024-03-24	1583	0	0	0	0	60	155	24.974	2.01	66	5.33	304	0	0	3	0	1	0
3188	0	69	S22.000	22	2019-11-14	2019	11	4	2019-11-18	2019-11-21	7	1	1	1	2023-02-21	1188	2	0	0	0	62	157	25.1532	7.6	68	3.3	204	0	0	3	0	0	0
3191	0	67	S52.801	52	2019-11-16	2019	11	3	2019-11-19	2019-11-23	7	1	1	1	2021-08-13	629	2	1	0	0	68	155	28.3039	7.8	189	11.4	402	0	0	2	0	1	0
3193	0	81	S72.101	72	2019-11-18	2019	11	4	2019-11-22	2019-11-30	12	0	0	0	2024-03-24	1576	1	0	0	0	35	155	14.5682	17.33	55	5.1	448	0	0	2	0	0	0
3197	0	76	S72.101	72	2019-11-20	2019	11	1	2019-11-21	2019-12-03	13	0	0	0	2024-03-24	1573	0	1	0	0	54.5	156	22.3948	5.68	62	4.1	245	0	0	2	0	1	0
3199	1	82	S72.101	72	2019-11-21	2019	11	4	2019-11-25	2019-12-04	13	0	0	0	2024-03-24	1572	1	0	0	0	65	165	23.8751	4.96	40	6.3	310	0	0	2	0	1	0
3202	0	82	S32.000	32	2019-11-22	2019	11	5	2019-11-27	2019-12-01	9	1	1	1	2020-08-05	248	2	0	0	0	50	150	22.2222	10.09	49	5.4	221	0	0	2	0	0	0
3203	0	54	S22.000	22	2019-11-23	2019	11	4	2019-11-27	2019-12-01	8	0	0	0	2024-03-24	1575	0	0	0	0	67	153	28.6215	2.4	60	5.01	249	0	0	3	0	0	0
3204	0	92	S72.101	72	2019-11-23	2019	11	4	2019-11-27	2019-12-06	13	0	0	0	2024-03-24	1570	1	1	1	1	50	154	21.0828	11.48	69	6.3	491	0	0	1	0	0	0
3211	0	76	S32.000	32	2019-11-25	2019	11	2	2019-11-27	2019-11-30	5	0	0	0	2024-03-24	1576	0	0	0	0	67	155	27.8876	7.2	72	5.75	411	0	0	2	0	0	0
3212	1	71	S22.000	22	2019-11-26	2019	11	6	2019-12-02	2019-12-07	11	0	0	0	2024-03-24	1569	0	0	0	0	60	168	21.2585	6.3	57	4.7	103	0	0	3	0	0	0
3214	0	54	S32.000	32	2019-11-28	2019	11	2	2019-11-30	2019-12-03	5	0	0	0	2024-03-24	1573	0	0	0	0	55	160	21.4844	7.7	86	8.54	420	0	0	3	0	0	0
3215	0	54	S32.000	32	2019-11-28	2019	11	2	2019-11-30	2019-12-03	5	0	0	0	2024-03-24	1573	0	0	0	0	87	167	31.1951	3.9	53	5	357	0	0	2	0	0	0
3216	1	83	S72.000	72	2019-11-29	2019	11	1	2019-11-30	2019-12-13	14	1	0	0	2020-01-08	26	2	0	0	0	55	159	21.7555	6.7	85	3	370	0	0	1	0	1	0
3217	0	64	S32.000	32	2019-11-29	2019	11	3	2019-12-02	2019-12-05	6	0	0	0	2024-03-24	1571	0	0	0	0	45	150	20	5.8	72	7.5	237	0	0	2	0	1	0
3218	1	76	S32.000	32	2019-11-30	2019	11	2	2019-12-02	2019-12-07	7	0	0	0	2024-03-24	1569	0	0	0	0	70	175	22.8571	6.2	46	5.59	178	0	0	2	0	0	0
3219	0	50	S52.801	52	2019-11-30	2019	11	4	2019-12-04	2019-12-08	8	0	0	0	2024-03-24	1568	0	0	0	0	55	156	22.6003	10.7	58	7	213	0	0	2	0	0	0
3221	1	55	S32.000	32	2019-11-30	2019	11	4	2019-12-04	2019-12-12	12	0	0	0	2024-03-24	1564	0	0	0	0	75	178	23.6713	6.5	47	6.32	206	0	0	2	1	0	0
3223	1	68	S32.000	32	2019-11-30	2019	11	2	2019-12-02	2019-12-04	4	0	0	0	2024-03-24	1572	0	0	0	0	63	168	22.3214	4.6	59	4.8	219	1	1	3	0	0	0
3224	0	55	S22.000	22	2019-11-30	2019	11	3	2019-12-03	2019-12-05	5	0	0	0	2024-03-24	1571	0	1	0	0	53	158	21.2306	6.9	93	3.6	297	0	0	2	0	0	0
3226	1	56	S22.000	22	2019-12-01	2019	12	1	2019-12-02	2019-12-04	3	0	0	0	2024-03-24	1572	0	0	0	0	65	170	22.4913	11.21	61	6.7	266	0	0	2	0	0	0
3227	0	78	S72.101	72	2019-12-01	2019	12	8	2019-12-09	2019-12-21	20	0	0	0	2024-03-24	1555	0	0	0	1	55	149	24.7737	2.77	80	6.48	370	0	0	3	0	1	0
3228	1	87	S32.000	32	2019-12-01	2019	12	2	2019-12-03	2019-12-04	3	0	0	0	2024-03-24	1572	0	0	0	0	55	165	20.202	5.45	68	3.4	330	0	0	2	0	0	0
3229	1	58	S22.000	22	2019-12-02	2019	12	10	2019-12-12	2019-12-25	23	0	0	0	2024-03-24	1551	0	0	0	0	66	163	24.841	3.5	37	5.2	326	0	0	1	0	0	0
3230	0	62	S32.000	32	2019-12-03	2019	12	2	2019-12-05	2019-12-08	5	1	1	1	2020-12-06	364	2	0	0	0	45	159	17.7999	7.7	64	5.1	245	0	0	2	0	0	0
3231	0	87	S72.101	72	2019-12-03	2019	12	2	2019-12-05	2019-12-17	14	1	1	1	2023-01-15	1125	2	0	0	0	60	155	24.974	7.2	44	6.2	275	0	0	3	0	1	0
3232	0	69	S42.202	42	2019-12-04	2019	12	1	2019-12-05	2019-12-10	6	0	0	0	2024-03-24	1566	0	1	0	0	60	156	24.6548	10.5	42	5.3	270	0	0	2	0	1	0
3233	1	82	S32.000	32	2019-12-04	2019	12	5	2019-12-09	2019-12-11	7	0	0	0	2024-03-24	1565	0	1	0	0	70	180	21.6049	8.54	48.2	6.64	150.1	0	0	2	0	0	0
3234	0	74	S72.000	72	2019-12-04	2019	12	5	2019-12-09	2019-12-22	18	0	0	0	2024-03-24	1554	0	0	0	0	60	158	24.0346	14.3	88	5.2	420	0	0	2	0	1	0
3237	0	63	S22.000	22	2019-12-05	2019	12	2	2019-12-07	2019-12-11	6	0	0	0	2024-03-24	1565	0	0	0	0	47	150	20.8889	6.4	52	3.94	178	0	0	2	0	1	0
3238	0	82	S72.101	72	2019-12-06	2019	12	3	2019-12-09	2019-12-19	13	0	0	0	2024-03-24	1557	0	0	0	0	45	160	17.5781	5.26	44	6.1	342	0	0	2	0	1	0
3242	0	56	S32.000	32	2019-12-08	2019	12	3	2019-12-11	2019-12-13	5	0	0	0	2024-03-24	1563	0	1	0	0	70	160	27.3438	3.7	44	5.32	276	0	0	2	0	0	0
3243	1	85	S72.101	72	2019-12-08	2019	12	4	2019-12-12	2019-12-17	9	0	0	0	2024-03-24	1559	1	0	0	0	40	163	15.0551	9.14	46	5.74	280	0	0	2	0	1	0
3245	1	72	S72.000	72	2019-12-09	2019	12	3	2019-12-12	2019-12-19	10	0	0	0	2024-03-24	1557	1	1	0	2	65	167	23.3067	3.07	86	9.3	347	0	0	2	0	1	0
3246	0	90	S72.101	72	2019-12-09	2019	12	3	2019-12-12	2019-12-20	11	0	0	0	2024-03-24	1556	1	0	0	0	46	146	21.58	3	29	5.53	174	0	0	2	0	1	0
3247	0	71	S42.202	42	2019-12-09	2019	12	2	2019-12-11	2019-12-16	7	0	0	0	2024-03-24	1560	0	0	0	0	55	150	24.4444	4.6	51	5.8	364	0	0	2	1	1	0
3248	0	57	S42.202	42	2019-12-10	2019	12	2	2019-12-12	2019-12-18	8	0	0	0	2024-03-24	1558	0	0	0	0	65	160	25.3906	4.3	71	6.91	331	0	0	2	0	1	0
3249	0	65	S32.000	32	2019-12-11	2019	12	3	2019-12-14	2019-12-19	8	0	0	0	2024-03-24	1557	0	0	0	0	65	165	23.8751	11.45	50	4.8	355	0	0	2	1	1	0
3252	0	83	S22.000	22	2019-12-11	2019	12	5	2019-12-16	2019-12-26	15	1	1	1	2022-02-17	784	2	0	0	0	50	150	22.2222	5.1	76	7	401	0	0	3	0	0	0
3253	0	76	S32.000	32	2019-12-12	2019	12	2	2019-12-14	2019-12-15	3	0	0	0	2024-03-24	1561	1	0	0	0	50	162	19.052	5.8	56	2.7	187	0	0	3	0	0	0
3254	0	66	S32.000	32	2019-12-12	2019	12	4	2019-12-16	2019-12-19	7	0	0	0	2024-03-24	1557	0	0	0	0	50	150	22.2222	8.15	95	6.8	271	0	0	2	0	1	0
3255	1	53	S72.000	72	2019-12-12	2019	12	2	2019-12-14	2019-12-19	7	0	0	0	2024-03-24	1557	0	0	0	0	63	163	23.7118	11.85	89	7.5	453	0	0	2	0	0	0
3256	0	58	S52.801	52	2019-12-12	2019	12	2	2019-12-14	2019-12-18	6	1	1	1	2022-09-16	1003	2	0	0	0	68	158	27.2392	4.7	47	5.9	261	0	0	2	0	0	0
3257	0	66	S32.000	32	2019-12-13	2019	12	5	2019-12-18	2019-12-22	9	0	0	0	2024-03-24	1554	0	0	0	0	65	150	28.8889	8.5	55	9.45	258	0	0	2	0	0	0
3259	1	56	S72.000	72	2019-12-14	2019	12	2	2019-12-16	2019-12-20	6	0	0	0	2024-03-24	1556	0	0	0	0	67	176	21.6296	12.68	48.3	3.56	195.8	0	0	2	0	0	0
3260	1	77	S22.000	22	2019-12-14	2019	12	11	2019-12-25	2019-12-28	14	0	0	0	2024-03-24	1548	0	0	0	0	60	160	23.4375	8.9	75	7.2	278	0	0	2	0	1	0
3261	0	65	S52.801	52	2019-12-14	2019	12	3	2019-12-17	2019-12-20	6	0	0	0	2024-03-24	1556	0	1	0	0	55	153	23.4952	7.2	59	3.75	221	0	0	2	0	1	0
3263	0	78	S32.000	32	2019-12-15	2019	12	2	2019-12-17	2019-12-19	4	0	0	0	2024-03-24	1557	0	0	0	0	70	155	29.1363	3.3	68	3.6	140	0	0	2	0	0	0
3264	0	67	S72.000	72	2019-12-15	2019	12	2	2019-12-17	2020-01-04	20	0	0	0	2024-03-24	1541	0	0	0	0	45	152	19.4771	5.35	79	9.5	342	0	0	2	0	1	0
3265	1	66	S32.000	32	2019-12-16	2019	12	4	2019-12-20	2019-12-29	13	0	0	0	2024-03-24	1547	0	0	0	0	65	175	21.2245	7.5	47	6.79	248	1	0	2	0	1	0
3266	0	85	S72.101	72	2019-12-16	2019	12	3	2019-12-19	2019-12-31	15	0	0	0	2024-03-24	1545	1	1	0	0	40	151	17.5431	7.54	70	5.89	303	0	0	2	1	1	0
3269	0	62	S32.000	32	2019-12-18	2019	12	5	2019-12-23	2019-12-27	9	0	0	0	2024-03-24	1549	0	0	0	0	50	150	22.2222	7.75	62	6.2	358	0	0	2	0	0	0
3272	0	69	S32.000	32	2019-12-19	2019	12	4	2019-12-23	2019-12-25	6	0	0	0	2024-03-24	1551	0	0	0	0	55	155	22.8928	2.7	51	6.1	126	0	0	2	0	1	0
3273	1	67	S22.000	22	2019-12-19	2019	12	4	2019-12-23	2020-01-01	13	0	0	0	2024-03-24	1544	0	0	0	0	50	165	18.3655	8.5	116	13.65	515	1	0	2	0	0	0
3274	0	57	S22.000	22	2019-12-19	2019	12	4	2019-12-23	2019-12-25	6	0	0	0	2024-03-24	1551	0	0	0	0	65	164	24.1672	3.6	38	4.35	290	0	0	1	0	0	0
3275	0	84	S72.101	72	2019-12-19	2019	12	2	2019-12-21	2019-12-25	6	1	1	1	2021-03-01	432	2	1	0	0	44	155	18.3143	7.5	82	5.2	349	0	0	3	0	1	0
3276	1	82	S72.000	72	2019-12-20	2019	12	3	2019-12-23	2020-01-03	14	0	0	0	2024-03-24	1542	1	0	0	0	57	165	20.9366	6.81	31	6.7	241	1	0	2	0	0	0
3277	1	90	S72.101	72	2019-12-20	2019	12	4	2019-12-24	2019-12-29	9	0	0	0	2024-03-24	1547	1	0	0	0	52.3	152	22.6368	5.2	48	4.61	181	0	0	2	0	1	0
3278	0	57	S22.000	22	2019-12-20	2019	12	5	2019-12-25	2019-12-28	8	0	0	0	2024-03-24	1548	0	0	0	0	53	156	21.7784	1.9	73	7.6	357	0	0	2	0	1	0
3279	0	90	S72.101	72	2019-12-20	2019	12	4	2019-12-24	2019-12-27	7	0	0	0	2024-03-24	1549	1	0	0	0	48	150	21.3333	5.3	41	4.19	160	0	0	2	0	0	0
3280	0	66	S72.101	72	2019-12-21	2019	12	3	2019-12-24	2019-12-29	8	0	0	0	2024-03-24	1547	0	0	0	0	52	158	20.83	7.1	74	10.61	291	0	0	2	0	0	0
3281	0	74	S22.000	22	2019-12-21	2019	12	3	2019-12-24	2019-12-28	7	0	0	0	2024-03-24	1548	0	1	0	0	52	150	23.1111	5.23	74	5.35	429	0	0	3	0	1	0
3283	0	54	S32.000	32	2019-12-22	2019	12	2	2019-12-24	2020-01-08	17	0	0	0	2024-03-24	1537	0	0	0	0	60	165	22.0386	6.7	72	3.1	212	0	0	2	0	0	0
3284	0	50	S52.500	52	2019-12-23	2019	12	2	2019-12-25	2019-12-31	8	0	0	0	2024-03-24	1545	0	0	0	0	60	162	22.8624	7.1	127	10.8	436	0	0	3	0	0	0
3285	0	88	S22.000	22	2019-12-23	2019	12	12	2020-01-04	2020-01-12	20	0	0	0	2024-03-24	1533	1	1	0	0	55	150	24.4444	8.6	51	6.3	227	0	0	2	0	0	0
3286	1	55	S32.000	32	2019-12-23	2019	12	2	2019-12-25	2020-01-08	16	0	0	0	2024-03-24	1537	0	0	0	0	67	168	23.7387	7	60	4.9	175	0	1	3	0	0	0
3287	1	89	S32.000	32	2019-12-27	2019	12	8	2020-01-04	2020-01-07	11	0	0	0	2024-03-24	1538	1	0	0	0	60	170	20.7612	7.8	40	5.1	222	0	0	2	0	0	0
3288	0	83	S72.101	72	2019-12-24	2019	12	3	2019-12-27	2020-01-04	11	1	1	1	2020-10-15	285	2	0	0	0	50	152	21.6413	8	69	4.31	342	0	0	3	0	1	0
3289	0	81	S22.000	22	2019-12-24	2019	12	2	2019-12-26	2019-12-28	4	1	1	1	2023-01-16	1115	2	0	0	0	55	158	22.0317	9.48	34	2.9	61	0	0	2	0	1	0
3290	1	78	S72.000	72	2019-12-24	2019	12	4	2019-12-28	2020-01-03	10	0	0	0	2024-03-24	1542	0	0	0	0	60	170	20.7612	4.38	79	7.8	333	1	0	2	0	0	0
3292	0	64	S42.202	42	2019-12-25	2019	12	1	2019-12-26	2020-01-01	7	0	0	0	2024-03-24	1544	0	0	0	0	70	160	27.3438	2.9	80	7	311	0	0	2	0	1	0
3293	0	66	S32.000	32	2019-12-25	2019	12	2	2019-12-27	2019-12-30	5	0	0	0	2024-03-24	1546	0	0	0	0	62	160	24.2188	9.1	47	7.6	180	0	0	3	0	0	0
3295	1	69	S72.101	72	2019-12-26	2019	12	4	2019-12-30	2020-01-07	12	0	0	0	2024-03-24	1538	0	0	0	1	61	166	22.1367	7.6	50	3.7	233	0	0	2	0	0	0
3296	0	82	S22.000	22	2019-12-27	2019	12	1	2019-12-28	2019-12-30	3	0	0	0	2024-03-24	1546	0	1	0	0	50	150	22.2222	5.7	73	8.33	352	0	0	2	0	0	0
3300	0	56	S22.000	22	2019-12-28	2019	12	5	2020-01-02	2020-01-06	9	0	0	0	2024-03-24	1539	0	0	0	0	70	163	26.3465	8.1	70	5.7	314	0	0	3	0	1	0
3301	1	89	S32.000	32	2019-12-28	2019	12	3	2019-12-31	2020-01-02	5	0	0	0	2024-03-24	1543	0	0	0	0	56	158	22.4323	3.7	68	5.7	318	0	0	2	0	0	0
3303	1	78	S72.000	72	2019-12-29	2019	12	2	2019-12-31	2020-01-08	10	0	0	0	2024-03-24	1537	0	0	0	0	78	172	26.3656	4.47	57	5.3	234	0	0	2	0	1	0
3305	1	54	S32.000	32	2019-12-31	2019	12	6	2020-01-06	2020-01-19	19	0	0	0	2024-03-24	1526	0	0	0	0	70	170	24.2215	15.2	76	9.22	417	1	0	1	0	1	0
3308	0	52	S22.000	22	2020-01-01	2020	1	8	2020-01-09	2020-01-18	17	0	0	0	2024-03-24	1527	0	0	0	0	70	160	27.3438	2.4	67	4.9	138	0	0	2	0	1	0
3310	1	65	S72.101	72	2020-01-03	2020	1	12	2020-01-15	2020-01-15	12	0	0	0	2024-03-24	1530	0	0	0	0	75	155	31.2175	5.8	45	2.5	128	0	0	2	0	1	0
3311	0	58	S32.000	32	2020-01-03	2020	1	10	2020-01-13	2020-01-22	19	0	0	0	2024-03-24	1523	0	0	0	0	48	152	20.7756	7.6	47	5.18	178	0	0	2	0	0	0
3312	1	70	S32.000	32	2020-01-03	2020	1	5	2020-01-08	2020-01-24	21	0	0	0	2024-03-24	1521	0	0	0	0	75	165	27.5482	2	107	6.28	451	1	0	2	0	1	0
3313	0	58	S32.000	32	2020-01-04	2020	1	5	2020-01-09	2020-01-19	15	0	0	0	2024-03-24	1526	0	0	0	0	80	160	31.25	7.9	62	3	165	0	0	2	0	0	0
3315	0	56	S42.202	42	2020-01-04	2020	1	2	2020-01-06	2020-01-11	7	0	0	0	2024-03-24	1534	0	0	0	0	60	158	24.0346	16.54	55	5.2	384	0	0	2	0	0	0
3316	0	65	S22.000	22	2020-01-04	2020	1	4	2020-01-08	2020-01-10	6	0	0	0	2024-03-24	1535	1	0	0	0	60	155	24.974	6.1	75	6.4	202	0	0	2	0	1	0
3319	1	51	S72.101	72	2020-01-04	2020	1	3	2020-01-07	2020-01-20	16	0	0	0	2024-03-24	1525	0	0	0	0	65	170	22.4913	10.19	76	5.8	346	0	0	3	0	0	0
3322	1	72	S72.101	72	2020-01-06	2020	1	2	2020-01-08	2020-01-20	14	0	0	0	2024-03-24	1525	1	0	0	0	50	175	16.3265	8.39	63	5.5	215	0	0	2	0	0	0
3324	0	71	S32.000	32	2020-01-08	2020	1	3	2020-01-11	2020-01-15	7	0	0	0	2024-03-24	1530	0	0	0	0	60	150	26.6667	11.63	41	4.08	258	0	0	2	0	1	0
3325	0	62	S72.101	72	2020-01-08	2020	1	1	2020-01-09	2020-01-20	12	0	0	0	2024-03-24	1525	0	0	0	0	65	165	23.8751	4.1	43	6.6	225	0	0	3	0	1	0
3326	0	56	S72.000	72	2020-01-08	2020	1	1	2020-01-09	2020-01-15	7	0	0	0	2024-03-24	1530	0	0	0	0	53	161	20.4467	4.8	49	3.9	243	0	0	2	0	1	0
3327	0	72	S32.000	32	2020-01-08	2020	1	2	2020-01-10	2020-01-15	7	0	0	0	2024-03-24	1530	0	0	0	0	60	150	26.6667	4.99	76	7.02	352	0	0	2	0	1	0
3329	0	72	S22.000	22	2020-01-09	2020	1	5	2020-01-14	2020-01-16	7	0	0	0	2024-03-24	1529	0	0	0	0	50	155	20.8117	6.96	80	4	276	0	0	3	0	1	0
3330	0	50	S22.000	22	2020-01-10	2020	1	3	2020-01-13	2020-01-20	10	0	0	0	2023-12-08	1418	2	0	0	0	55	158	22.0317	5.2	70	7.1	365	0	0	2	1	1	0
3332	0	83	S72.101	72	2020-01-10	2020	1	1	2020-01-11	2020-01-20	10	0	0	0	2024-03-24	1525	0	1	0	1	53	160	20.7031	4.2	73	4.7	271	0	0	2	0	0	0
3333	0	50	S52.801	52	2020-01-10	2020	1	4	2020-01-14	2020-01-20	10	0	0	0	2024-03-24	1525	0	0	0	0	60	160	23.4375	6.15	57	3.5	274	0	0	1	0	0	0
3336	0	56	S52.801	52	2020-01-12	2020	1	2	2020-01-14	2020-01-19	7	0	0	0	2024-03-24	1526	0	0	0	0	50	155	20.8117	3.89	49	5.49	288	0	0	1	0	1	0
3338	0	62	S32.000	32	2020-01-12	2020	1	3	2020-01-15	2020-01-29	17	0	0	0	2024-03-24	1516	0	0	0	0	50	160	19.5312	9.4	88	7.4	400	0	0	1	0	0	0
3339	0	77	S52.801	52	2020-01-13	2020	1	1	2020-01-14	2020-01-20	7	0	0	0	2024-03-24	1525	0	0	0	0	60	155	24.974	4	85	5.7	359	0	0	2	0	1	0
3340	0	57	S52.801	52	2020-01-13	2020	1	2	2020-01-15	2020-01-21	8	0	0	0	2024-03-24	1524	0	0	0	0	67	162	25.5296	4.1	84	5.7	170	0	0	2	0	1	0
3341	0	65	S52.801	52	2020-01-13	2020	1	1	2020-01-14	2020-01-20	7	0	0	0	2024-03-24	1525	0	0	0	0	70	160	27.3438	8.1	95	7.2	318	0	0	3	0	1	0
3343	0	73	S32.000	32	2020-01-13	2020	1	2	2020-01-15	2020-01-17	4	0	0	0	2024-03-24	1528	0	0	0	0	49	155	20.3954	10.51	35	6	223	0	0	2	0	1	0
3344	1	90	S72.101	72	2020-01-13	2020	1	3	2020-01-16	2020-01-25	12	0	0	0	2024-03-24	1520	1	0	0	0	40	155	16.6493	4.75	62	10.3	226	0	0	2	0	0	0
3345	1	80	S22.000	22	2020-01-14	2020	1	2	2020-01-16	2020-01-18	4	0	0	0	2024-03-24	1527	0	0	0	0	60	165	22.0386	5.3	59	5.3	192	0	0	2	0	0	0
3347	0	65	S52.801	52	2020-01-14	2020	1	2	2020-01-16	2020-01-22	8	0	0	0	2024-03-24	1523	0	0	0	0	50	158	20.0288	5.2	85	15.7	240	0	0	2	1	1	0
3348	1	82	S72.101	72	2020-01-15	2020	1	1	2020-01-16	2020-01-21	6	0	0	0	2024-03-24	1524	1	0	0	0	48	158	19.2277	9.92	50	10.2	391	0	0	3	0	0	0
3349	0	68	S22.000	22	2020-01-15	2020	1	3	2020-01-18	2020-01-22	7	0	0	0	2024-03-24	1523	0	0	0	0	68	162	25.9107	7.6	47	6.1	147	0	0	2	0	0	0
3351	0	83	S32.000	32	2020-01-15	2020	1	2	2020-01-17	2020-01-19	4	0	0	0	2024-03-24	1526	0	0	0	0	68	150	30.2222	7.52	75	7.2	301	0	0	2	0	1	0
3352	0	85	S72.101	72	2020-01-15	2020	1	3	2020-01-18	2020-01-24	9	0	0	0	2024-03-24	1521	1	1	0	0	55	155	22.8928	5.5	64	7.1	318	0	0	2	0	1	0
3353	0	74	S72.000	72	2020-01-16	2020	1	2	2020-01-18	2020-01-24	8	0	0	0	2024-03-24	1521	0	0	0	0	55	152	23.8054	1.44	124	139.81	379	0	0	2	0	1	0
3356	0	86	S72.101	72	2020-01-18	2020	1	11	2020-01-29	2020-02-02	15	0	0	0	2024-03-24	1512	0	0	0	0	31	140	15.8163	5.6	71	5.78	254	0	0	3	0	1	0
3357	1	72	S72.000	72	2020-01-18	2020	1	3	2020-01-21	2020-01-24	6	0	0	0	2024-03-24	1521	1	0	0	1	50	165	18.3655	9.01	62	4.7	403	0	0	2	0	0	0
3358	0	65	S52.500	52	2020-01-18	2020	1	3	2020-01-21	2020-01-24	6	0	0	0	2024-03-24	1521	0	0	0	0	55	160	21.4844	7.4	59	12.1	375	0	0	3	0	0	0
3359	0	86	S72.101	72	2020-01-18	2020	1	4	2020-01-22	2020-01-24	6	0	0	0	2024-03-24	1521	0	0	0	0	34	145	16.1712	3.7	48	5.1	221	0	0	2	0	1	0
3360	0	87	S72.101	72	2020-01-19	2020	1	2	2020-01-21	2020-01-24	5	0	0	0	2024-03-24	1521	1	1	0	1	49	145	23.3056	3.2	53	6.3	349	0	0	2	0	1	0
3362	1	74	S72.101	72	2020-01-21	2020	1	1	2020-01-22	2020-01-27	6	1	1	1	2020-09-25	242	2	0	0	0	70	170	24.2215	12.77	74	8.68	365	0	0	3	0	0	0
3364	0	84	S72.101	72	2020-01-25	2020	1	4	2020-01-29	2020-02-05	11	0	0	0	2024-03-24	1509	1	1	0	0	57	157	23.1247	4.8	58	5.8	176	0	0	1	0	1	0
3365	0	67	S32.000	32	2020-01-25	2020	1	4	2020-01-29	2020-02-02	8	0	0	0	2024-03-24	1512	0	0	0	0	65	165	23.8751	6.1	57	9.45	234	0	0	3	0	1	0
3367	0	67	S72.101	72	2020-01-26	2020	1	3	2020-01-29	2020-02-02	7	0	0	0	2024-03-24	1512	0	0	0	0	49	154	20.6612	7.52	95	9.7	323	0	0	2	0	1	0
3369	0	57	S52.500	52	2020-01-27	2020	1	2	2020-01-29	2020-02-02	6	0	0	0	2024-03-24	1512	0	0	0	0	65	156	26.7094	2.1	60	6.6	166	0	0	2	0	0	0
3370	0	72	S72.000	72	2020-01-27	2020	1	8	2020-02-04	2020-02-15	19	0	0	0	2024-03-24	1499	0	0	0	0	60	155	24.974	3.5	73	5	356	0	0	2	0	1	0
3371	1	81	S32.000	32	2020-01-28	2020	1	6	2020-02-03	2020-02-05	8	0	0	0	2024-03-24	1509	0	1	0	0	77	168	27.2817	6.71	51	4.3	301	0	0	2	0	1	0
3373	0	70	S32.000	32	2020-01-29	2020	1	6	2020-02-04	2020-02-06	8	0	0	0	2024-03-24	1508	0	0	0	0	59.2	149	26.6655	13.72	62	12.15	359	0	0	2	0	0	0
3375	1	71	S32.000	32	2020-02-06	2020	2	2	2020-02-08	2020-02-16	10	0	0	0	2024-03-24	1498	1	0	0	0	65	170	22.4913	4.13	50.4	6.36	252.8	0	0	2	0	0	0
3376	1	68	S72.101	72	2020-02-09	2020	2	8	2020-02-17	2020-02-22	13	0	0	0	2024-03-24	1492	0	0	0	0	55	167	19.721	4.8	37	3.6	173	0	0	1	0	0	0
3378	0	71	S72.900	72	2020-02-17	2020	2	10	2020-02-27	2020-03-10	22	0	0	0	2024-03-24	1475	0	0	0	0	61	156	25.0657	11.5	57	4.9	412	0	0	3	0	0	0
3379	0	85	S72.000	72	2020-02-19	2020	2	3	2020-02-22	2020-02-25	6	0	0	0	2024-03-24	1489	0	0	0	0	52	148	23.74	14.23	55	5.08	270	0	0	3	0	0	0
3380	0	84	S22.000	22	2020-02-19	2020	2	1	2020-02-20	2020-02-21	2	1	1	1	2022-03-03	741	2	0	0	0	55	155	22.8928	6.6	48	4.9	276	0	0	2	0	1	0
3381	0	55	S32.000	32	2020-02-19	2020	2	3	2020-02-22	2020-02-24	5	0	0	0	2024-03-24	1490	0	0	0	0	60	160	23.4375	5.8	91	9	322	0	0	2	0	0	0
3382	0	69	S52.500	52	2020-02-20	2020	2	2	2020-02-22	2020-02-27	7	0	0	0	2024-03-24	1487	0	0	0	0	53	160	20.7031	5.2	76	5.1	355	0	0	3	0	0	0
3385	0	64	S32.000	32	2020-02-20	2020	2	5	2020-02-25	2020-03-03	12	0	0	0	2024-03-24	1482	0	1	0	0	62	161	23.9188	5.9	51	5.6	259	0	0	3	0	1	0
3386	0	62	S32.000	32	2020-02-21	2020	2	5	2020-02-26	2020-02-29	8	0	0	0	2024-03-24	1485	0	0	0	0	62	159	24.5243	6.9	76	7.49	275	0	0	1	0	1	0
3387	1	64	S72.000	72	2020-02-23	2020	2	2	2020-02-25	2020-03-03	9	1	1	1	2021-12-05	642	2	0	0	0	65	170	22.4913	3.04	72	3.7	209	0	0	2	0	1	0
3388	1	85	S72.101	72	2020-02-24	2020	2	3	2020-02-27	2020-03-03	8	0	0	0	2024-03-24	1482	1	0	0	0	60	165	22.0386	2.97	61	4.9	131	0	0	2	0	0	0
3389	0	85	S72.000	72	2020-02-25	2020	2	3	2020-02-28	2020-03-11	15	0	0	0	2024-03-24	1474	0	0	0	0	57	154	24.0344	4.9	71	3.4	356	0	0	2	0	0	0
3391	0	87	S72.000	72	2020-02-25	2020	2	9	2020-03-05	2020-03-16	20	0	0	0	2024-03-24	1469	0	1	0	1	65	155	27.0552	10.92	64	5.5	177	0	0	3	0	0	0
3392	0	66	S32.000	32	2020-02-26	2020	2	2	2020-02-28	2020-02-29	3	0	0	0	2024-03-24	1485	0	0	0	0	65	164	24.1672	7.7	65	5	340	0	0	1	0	0	0
3393	0	71	S72.101	72	2020-02-26	2020	2	3	2020-02-29	2020-03-06	9	0	0	0	2024-03-24	1479	0	0	0	0	62	150	27.5556	6.02	56	5.18	151	0	0	3	0	0	0
3394	0	90	S72.101	72	2020-02-26	2020	2	3	2020-02-29	2020-03-06	9	1	1	1	2020-10-29	237	2	0	0	0	65	160	25.3906	2.3	57	6.5	252	0	0	1	0	0	0
3395	1	55	S22.000	22	2020-02-27	2020	2	4	2020-03-02	2020-03-05	7	0	0	0	2024-03-24	1480	0	0	0	0	70	165	25.7117	7.9	72	7.3	318	1	0	2	1	1	0
3400	0	52	S72.900	72	2020-02-29	2020	2	6	2020-03-06	2020-03-19	19	0	0	0	2024-03-24	1466	0	0	0	0	65	155	27.0552	7.4	64	2.6	217	0	0	2	0	0	0
3402	0	83	S32.000	32	2020-03-01	2020	3	2	2020-03-03	2020-03-04	3	0	0	0	2024-03-24	1481	0	0	0	0	45	155	18.7305	7.8	61	4.9	220	0	0	3	0	0	0
3403	0	59	S32.000	32	2020-03-01	2020	3	3	2020-03-04	2020-03-05	4	0	0	0	2024-03-24	1480	0	0	0	0	57	158	22.8329	7	58	5.57	288	0	0	2	0	0	0
3405	0	63	S32.000	32	2020-03-03	2020	3	2	2020-03-05	2020-03-08	5	0	0	0	2024-03-24	1477	0	0	0	0	63	155	26.2227	10.5	42	6	209	0	0	3	0	1	0
3407	0	63	S72.000	72	2020-03-03	2020	3	6	2020-03-09	2020-03-14	11	0	0	0	2024-03-24	1471	0	1	1	1	45	155	18.7305	6.2	189	10.5	413	0	0	3	0	0	0
3408	0	73	S32.000	32	2020-03-03	2020	3	4	2020-03-07	2020-03-10	7	0	0	0	2024-03-24	1475	0	0	0	0	55	155	22.8928	7.3	41	5.2	240	0	0	2	0	0	0
3409	1	90	S72.000	72	2020-03-04	2020	3	5	2020-03-09	2020-03-21	17	0	0	0	2024-03-24	1464	0	1	1	2	85	175	27.7551	4.28	88.4	5.3	314.7	0	0	1	0	0	0
3410	0	87	S72.101	72	2020-03-04	2020	3	9	2020-03-13	2020-04-02	29	0	0	0	2024-03-24	1452	1	0	0	0	55	160	21.4844	8	95	8	203	0	0	2	0	0	0
3412	0	73	S22.000	22	2020-03-05	2020	3	2	2020-03-07	2020-03-09	4	0	0	0	2024-03-24	1476	1	0	0	0	53	158	21.2306	6.65	71	7.2	428	0	0	4	0	1	0
3413	0	87	S72.000	72	2020-03-05	2020	3	2	2020-03-07	2020-03-13	8	0	0	0	2024-03-24	1472	0	1	0	2	45	160	17.5781	4.2	54	8.19	259	0	0	2	0	0	0
3414	0	56	S32.000	32	2020-03-06	2020	3	4	2020-03-10	2020-03-12	6	1	1	1	2023-05-28	1172	2	1	0	0	65	165	23.8751	5.8	61	4	160	0	0	2	0	1	0
3415	0	67	S22.000	22	2020-03-07	2020	3	3	2020-03-10	2020-03-12	5	0	0	0	2024-03-24	1473	0	0	0	0	55	150	24.4444	6.2	38	3	154	0	0	3	0	0	0
3416	0	67	S32.000	32	2020-03-07	2020	3	3	2020-03-10	2020-03-13	6	0	0	0	2024-03-24	1472	0	0	0	0	59	155	24.5578	5.38	52	4.83	216	0	0	3	1	1	0
3418	0	60	S32.000	32	2020-03-08	2020	3	3	2020-03-11	2020-03-13	5	0	0	0	2024-03-24	1472	0	0	0	0	70	165	25.7117	6.05	46	4.7	293	0	0	3	0	0	0
3419	0	83	S72.101	72	2020-03-08	2020	3	2	2020-03-10	2020-03-20	12	0	0	0	2024-03-24	1465	0	0	0	0	58	145	27.5862	3.6	83	5.6	261	0	0	2	0	0	0
3420	0	60	S32.000	32	2020-03-09	2020	3	1	2020-03-10	2020-03-11	2	0	0	0	2024-03-24	1474	0	0	0	0	60	160	23.4375	10.9	55	8	289	0	0	2	0	0	0
3422	1	51	S32.000	32	2020-03-09	2020	3	4	2020-03-13	2020-03-25	16	0	0	0	2024-03-24	1460	0	0	0	0	68	165	24.977	3.66	51	7.03	224	0	0	2	0	0	0
3423	0	67	S32.000	32	2020-03-09	2020	3	3	2020-03-12	2020-03-13	4	0	0	0	2024-03-24	1472	0	0	0	0	50	164	18.5901	2.6	61	3.4	239	0	0	2	0	0	0
3426	0	70	S32.000	32	2020-03-11	2020	3	2	2020-03-13	2020-03-14	3	0	0	0	2024-03-24	1471	0	0	0	0	47	154	19.8178	6.89	77	7.7	368	0	0	2	0	0	0
3427	1	50	S32.000	32	2020-03-11	2020	3	3	2020-03-14	2020-03-24	13	0	0	0	2024-03-24	1461	0	0	0	0	84	176	27.1178	1.9	155	14.66	292	0	0	1	0	0	0
3428	1	52	S22.000	22	2020-03-12	2020	3	5	2020-03-17	2020-03-27	15	0	0	0	2024-03-24	1458	0	0	0	0	65	170	22.4913	15.5	36	5.91	160	0	0	2	0	1	0
3432	0	50	S22.000	22	2020-03-14	2020	3	5	2020-03-19	2020-03-22	8	0	0	0	2024-03-24	1463	0	0	0	0	68	165	24.977	6.7	96	2.8	421	0	0	3	0	0	0
3433	0	58	S22.000	22	2020-03-14	2020	3	2	2020-03-16	2020-03-18	4	0	0	0	2024-03-24	1467	0	0	0	0	65	161	25.0762	7.2	97	3.9	300	0	0	2	1	1	0
3434	0	84	S72.101	72	2020-03-14	2020	3	3	2020-03-17	2020-03-26	12	0	0	0	2024-03-24	1459	1	0	0	0	47	145	22.3543	2.7	31	5.2	203	0	0	2	0	0	0
3435	0	68	S32.000	32	2020-03-15	2020	3	5	2020-03-20	2020-04-01	17	0	0	0	2024-03-24	1453	0	0	0	0	57	162	21.7193	5.4	62	3.6	413	0	0	1	0	0	0
3436	0	72	S72.101	72	2020-03-15	2020	3	2	2020-03-17	2020-03-25	10	0	0	0	2024-03-24	1460	0	0	0	3	55	155	22.8928	5.2	55	4	214	0	0	2	0	0	0
3437	1	83	S72.000	72	2020-03-15	2020	3	4	2020-03-19	2020-04-09	25	0	0	0	2024-03-24	1445	1	1	0	0	55	160	21.4844	6	49	6.1	163	0	0	3	0	0	0
3438	1	78	S32.000	32	2020-03-16	2020	3	1	2020-03-17	2020-03-20	4	0	0	0	2024-03-24	1465	1	0	0	0	57	163	21.4536	2.9	91	7.7	386	0	0	2	1	1	0
3439	0	74	S22.000	22	2020-03-17	2020	3	3	2020-03-20	2020-03-26	9	0	0	0	2024-03-24	1459	0	0	0	0	45	150	20	7.8	62	8.5	297	0	0	2	1	0	0
3440	0	80	S72.101	72	2020-03-17	2020	3	4	2020-03-21	2020-03-25	8	0	0	0	2024-03-24	1460	0	0	0	1	59	165	21.6713	9.75	143	12.93	635	0	0	3	0	0	0
3442	1	86	S32.000	32	2020-03-18	2020	3	2	2020-03-20	2020-03-22	4	0	0	0	2024-03-24	1463	0	0	0	0	42	150	18.6667	2.7	100	8.35	304	0	0	3	1	1	0
3443	0	71	S22.000	22	2020-03-19	2020	3	2	2020-03-21	2020-03-24	5	0	0	0	2023-11-03	1319	2	0	0	0	43	160	16.7969	2.47	42	6.3	148	0	0	2	0	1	0
3445	1	83	S32.000	32	2020-03-19	2020	3	4	2020-03-23	2020-03-25	6	0	0	0	2024-03-24	1460	0	0	0	0	70	167	25.0995	9.1	45	5.3	240	0	0	1	1	1	0
3446	1	51	S32.000	32	2020-03-19	2020	3	5	2020-03-24	2020-03-30	11	0	0	0	2024-03-24	1455	0	0	0	0	60	160	23.4375	12.08	61	5.1	340	0	1	2	0	0	0
3447	0	65	S32.000	32	2020-03-19	2020	3	5	2020-03-24	2020-03-26	7	0	0	0	2024-03-24	1459	0	0	0	0	52	160	20.3125	6.1	86	5.6	397	0	0	2	0	1	0
3448	1	90	S72.101	72	2020-03-19	2020	3	4	2020-03-23	2020-04-01	13	0	0	0	2024-03-24	1453	0	0	0	0	80	175	26.1224	3.32	100	3.6	193	0	0	1	0	0	0
3451	0	62	S52.500	52	2020-03-22	2020	3	5	2020-03-27	2020-04-01	10	0	0	0	2024-03-24	1453	0	0	0	0	55	150	24.4444	2.97	45	3.9	143	0	0	2	0	1	0
3453	1	55	S42.202	42	2020-03-22	2020	3	3	2020-03-25	2020-03-31	9	0	0	0	2024-03-24	1454	0	0	0	0	50	170	17.301	6.9	65	6.2	146	0	0	2	0	0	0
3454	1	50	S72.101	72	2020-03-23	2020	3	2	2020-03-25	2020-04-02	10	0	0	0	2024-03-24	1452	0	0	0	0	80	178	25.2493	7.37	66	6.53	295	0	0	2	0	0	0
3456	1	86	S42.202	42	2020-03-24	2020	3	2	2020-03-26	2020-03-30	6	0	0	0	2024-03-24	1455	0	0	0	0	55	163	20.7008	9.4	59	8.6	210	0	0	2	0	0	0
3457	0	60	S22.000	22	2020-03-24	2020	3	4	2020-03-28	2020-03-31	7	0	0	0	2024-03-24	1454	0	0	0	1	56	148	25.5661	5.28	54	4.15	342	0	0	2	0	0	0
3459	0	68	S32.000	32	2020-03-25	2020	3	6	2020-03-31	2020-04-03	9	0	0	0	2024-03-24	1451	0	0	0	0	64	160	25	6.7	44	5.5	121	0	0	2	0	1	0
3462	0	73	S72.101	72	2020-03-26	2020	3	4	2020-03-30	2020-04-08	13	0	0	0	2024-03-24	1446	0	1	1	1	53	146	24.864	5.9	52	5.44	254	0	0	2	0	1	0
3463	1	73	S72.101	72	2020-03-26	2020	3	2	2020-03-28	2020-03-31	5	0	0	0	2024-03-24	1454	0	0	0	0	60.5	164	22.4941	9.8	56	6.32	352	1	0	2	0	0	0
3465	1	50	S52.801	52	2020-03-27	2020	3	3	2020-03-30	2020-03-31	4	0	0	0	2024-03-24	1454	0	0	0	0	60	170	20.7612	10.74	50	6.8	226	0	0	1	0	0	0
3467	0	56	S52.500	52	2020-03-28	2020	3	4	2020-04-01	2020-04-07	10	0	0	0	2024-03-24	1447	0	0	0	0	66	160	25.7812	5.8	92	5.8	351	0	0	3	0	0	0
3470	1	57	S22.000	22	2020-03-29	2020	3	4	2020-04-02	2020-04-05	7	0	0	0	2024-03-24	1449	0	0	0	0	60	170	20.7612	2.1	63	4.1	421	0	1	2	0	0	0
3471	1	70	S32.000	32	2020-03-30	2020	3	7	2020-04-06	2020-04-18	19	0	0	0	2024-03-24	1436	0	0	0	0	70	175	22.8571	5.66	51	6.9	162	0	0	2	0	0	0
3473	1	81	S72.101	72	2020-04-01	2020	4	2	2020-04-03	2020-04-09	8	0	0	0	2024-03-24	1445	1	0	0	1	47	160	18.3594	5.3	53	5.86	268	0	0	3	0	0	0
3474	1	54	S22.000	22	2020-04-01	2020	4	6	2020-04-07	2020-04-10	9	0	0	0	2024-03-24	1444	0	0	0	0	90	172	30.4218	9.63	48	5.8	225.9	0	0	2	0	0	0
3475	0	66	S72.000	72	2020-04-01	2020	4	5	2020-04-06	2020-04-15	14	0	0	0	2024-03-24	1439	0	0	0	0	60	162	22.8624	3.1	73	5.8	338	0	0	2	0	0	0
3477	0	74	S72.101	72	2020-04-01	2020	4	8	2020-04-09	2020-06-16	76	0	0	0	2024-03-24	1377	1	0	0	0	60	155	24.974	10.46	44	5.2	245	0	0	3	0	0	0
3478	0	67	S72.201	72	2020-04-02	2020	4	4	2020-04-06	2020-04-15	13	0	0	0	2024-03-24	1439	0	0	0	0	53	155	22.0604	2.99	42	4.87	200	0	0	3	0	0	0
3479	0	65	S52.801	52	2020-04-02	2020	4	5	2020-04-07	2020-04-14	12	0	0	0	2024-03-24	1440	0	0	0	0	65	163	24.4646	8.3	62	4.3	232	0	0	1	0	0	0
3480	0	64	S52.801	52	2020-04-02	2020	4	5	2020-04-07	2020-04-13	11	0	0	0	2024-03-24	1441	0	0	0	0	70	170	24.2215	5.1	53	3.53	229.2	0	0	2	0	0	0
3482	1	67	S72.101	72	2020-04-03	2020	4	4	2020-04-07	2020-04-10	7	0	0	0	2024-03-24	1444	1	0	0	2	50.4	165	18.5124	7.72	84	9.6	391	0	0	3	0	0	0
3483	0	66	S52.801	52	2020-04-04	2020	4	2	2020-04-06	2020-04-10	6	0	0	0	2024-03-24	1444	0	0	0	0	52	163	19.5717	4.9	60	7.9	307	0	0	1	0	0	0
3484	0	74	S22.000	22	2020-04-04	2020	4	6	2020-04-10	2020-04-12	8	0	0	0	2024-03-24	1442	0	0	0	0	60	162	22.8624	4.4	36	4.4	251	0	0	3	1	1	0
3485	0	81	S22.000	22	2020-04-04	2020	4	3	2020-04-07	2020-04-10	6	0	0	0	2024-03-24	1444	1	0	0	0	68	160	26.5625	3.6	57	4.9	213	0	0	2	0	1	0
3486	0	68	S72.000	72	2020-04-04	2020	4	9	2020-04-13	2020-04-18	14	0	0	0	2024-03-24	1436	0	0	0	1	45.4	158	18.1862	6.94	73	5	287	0	0	1	0	1	0
3487	0	71	S32.000	32	2020-04-05	2020	4	3	2020-04-08	2020-04-11	6	0	0	0	2024-03-24	1443	0	1	0	0	80	156	32.8731	10	33	3.9	181	0	0	2	0	1	0
3488	0	63	S72.000	72	2020-04-05	2020	4	2	2020-04-07	2020-04-10	5	0	0	0	2024-03-24	1444	0	0	0	0	70	161	27.0051	12.9	64	3.4	241	0	0	4	0	0	0
3490	1	72	S32.000	32	2020-04-05	2020	4	4	2020-04-09	2020-04-18	13	1	1	1	2023-03-29	1075	2	0	0	0	52	170	17.9931	2.3	71	6.4	127	0	0	2	0	0	0
3491	0	51	S72.900	72	2020-04-05	2020	4	8	2020-04-13	2020-04-22	17	0	0	0	2024-03-24	1432	0	0	0	0	80	160	31.25	4	55	3	262	0	0	2	0	0	0
3493	0	67	S52.801	52	2020-04-05	2020	4	3	2020-04-08	2020-04-13	8	0	0	0	2024-03-24	1441	0	0	0	0	65	160	25.3906	5.8	71	5.3	294	0	0	3	0	0	0
3495	1	95	S72.000	72	2020-04-06	2020	4	3	2020-04-09	2020-04-20	14	0	0	0	2024-03-24	1434	1	1	0	0	58.4	158	23.3937	8.5	69	8.8	200	0	0	3	0	1	0
3497	0	84	S32.000	32	2020-04-07	2020	4	2	2020-04-09	2020-04-11	4	0	0	0	2024-03-24	1443	1	0	0	0	50	155	20.8117	6.4	55	4	198	0	0	2	0	1	0
3498	1	53	S32.000	32	2020-04-07	2020	4	2	2020-04-09	2020-04-16	9	0	0	0	2024-03-24	1438	0	0	0	0	72	170	24.9135	7.1	41	5.34	154	0	0	2	0	0	0
3502	1	61	S32.000	32	2020-04-09	2020	4	5	2020-04-14	2020-04-21	12	0	0	0	2024-03-24	1433	0	1	0	0	65	167	23.3067	3.7	55	8.5	292	1	1	2	0	0	0
3504	1	68	S32.000	32	2020-04-10	2020	4	5	2020-04-15	2020-04-17	7	0	0	0	2024-03-24	1437	0	0	0	2	67	165	24.6097	4.4	74	4.1	292	0	0	2	0	1	0
3506	1	65	S32.000	32	2020-04-10	2020	4	4	2020-04-14	2020-04-16	6	0	0	0	2024-03-24	1438	0	0	0	0	80	172	27.0416	3.2	51	4.4	364	0	0	1	0	0	0
3508	1	64	S22.000	22	2020-04-12	2020	4	6	2020-04-18	2020-04-19	7	1	1	1	2020-08-04	107	2	0	0	0	58	168	20.5499	4.6	60	4.4	318	1	0	2	0	1	1
3509	0	83	S32.000	32	2020-04-12	2020	4	1	2020-04-13	2020-04-19	7	0	0	0	2024-03-24	1435	0	1	0	1	54	153	23.0681	7.7	74	5.77	269	0	0	3	0	1	0
3510	0	72	S72.900	72	2020-04-12	2020	4	31	2020-05-13	2020-05-16	34	0	0	0	2024-03-24	1408	1	0	0	2	60	157	24.3418	1.8	196	23.8	494	0	0	2	0	0	0
3511	1	59	S52.500	52	2020-04-12	2020	4	3	2020-04-15	2020-04-29	17	0	0	0	2024-03-24	1425	0	0	0	0	60	160	23.4375	5.2	56	5.4	345	0	1	2	0	0	0
3512	0	73	S22.000	22	2020-04-12	2020	4	4	2020-04-16	2020-04-19	7	0	0	0	2024-03-24	1435	0	0	0	0	56	160	21.875	13.1	47	4.8	277	0	0	2	0	1	0
3513	0	74	S52.500	52	2020-04-13	2020	4	2	2020-04-15	2020-04-21	8	0	0	0	2024-03-24	1433	0	0	0	0	60	150	26.6667	6.06	74	7.12	347	0	0	2	0	0	0
3514	1	64	S72.000	72	2020-04-12	2020	4	23	2020-05-05	2020-05-15	33	0	0	0	2024-03-24	1409	0	1	0	0	83.4	170	28.8581	6.96	65	6.7	203	0	0	3	0	0	0
3516	1	55	S32.000	32	2020-04-14	2020	4	2	2020-04-16	2020-04-17	3	0	0	0	2024-03-24	1437	0	0	0	0	58	165	21.3039	10.2	49	6	226	1	0	1	0	0	0
3517	0	73	S32.000	32	2020-04-15	2020	4	2	2020-04-17	2020-04-20	5	0	0	0	2024-03-24	1434	0	0	0	0	44	156	18.0802	5.24	61	7.8	274	0	0	2	0	1	0
3518	0	76	S72.000	72	2020-04-17	2020	4	4	2020-04-21	2020-04-27	10	0	0	0	2024-03-24	1427	0	0	0	0	45	160	17.5781	8.3	76	5	257	0	0	2	0	1	0
3520	1	78	S22.000	22	2020-04-18	2020	4	6	2020-04-24	2020-05-01	13	1	1	1	2020-11-26	209	2	0	0	2	55	160	21.4844	4.6	63	5.5	155	0	0	2	1	0	0
3521	0	57	S42.202	42	2020-04-18	2020	4	4	2020-04-22	2020-04-25	7	0	0	0	2024-03-24	1429	0	0	0	0	70	156	28.764	13.8	39	6.4	262	0	0	2	0	0	0
3522	0	64	S32.000	32	2020-04-19	2020	4	4	2020-04-23	2020-04-25	6	0	0	0	2024-03-24	1429	0	0	0	0	53	158	21.2306	5.53	87	5.4	279	0	0	2	0	1	0
3523	0	65	S22.000	22	2020-04-20	2020	4	3	2020-04-23	2020-04-25	5	0	0	0	2024-03-24	1429	0	0	0	0	65	155	27.0552	5.4	63	6.3	300	0	0	1	0	1	0
3524	1	87	S32.000	32	2020-04-20	2020	4	3	2020-04-23	2020-04-25	5	0	0	0	2024-03-24	1429	1	0	0	0	55	165	20.202	6	96	6.1	292	0	0	2	0	1	0
3525	0	86	S72.101	72	2020-04-21	2020	4	2	2020-04-23	2020-04-30	9	0	0	0	2024-03-24	1424	1	1	0	1	35	145	16.6468	6.3	36	4.3	155	0	0	3	0	1	0
3526	1	66	S32.000	32	2020-04-21	2020	4	4	2020-04-25	2020-04-28	7	0	0	0	2024-03-24	1426	0	0	0	0	65	168	23.03	3.4	48	7.2	261	1	0	2	0	1	0
3527	1	59	S72.900	72	2020-04-21	2020	4	4	2020-04-25	2020-05-07	16	0	0	0	2024-03-24	1417	1	0	0	0	62	166	22.4996	7	62	7.5	328	1	1	1	0	1	0
3528	1	50	S52.500	52	2020-04-22	2020	4	2	2020-04-24	2020-04-30	8	0	0	0	2024-03-24	1424	0	0	0	0	84	170	29.0657	10.83	74	6.8	412	0	0	3	0	0	0
3529	1	52	S72.101	72	2020-04-23	2020	4	4	2020-04-27	2020-05-05	12	0	0	0	2024-03-24	1419	0	0	0	0	60	165	22.0386	8	76	5.3	329	0	0	2	0	0	0
3530	0	60	S52.500	52	2020-04-23	2020	4	2	2020-04-25	2020-05-01	8	0	0	0	2024-03-24	1423	0	1	1	1	55	155	22.8928	6.7	66	5.2	361	0	0	2	0	0	0
3531	0	78	S72.900	72	2020-04-23	2020	4	5	2020-04-28	2020-05-06	13	0	0	0	2024-02-29	1394	2	0	0	0	50	155	20.8117	2.5	66	7.1	243	0	0	2	0	0	0
3532	1	79	S72.101	72	2020-04-23	2020	4	2	2020-04-25	2020-04-30	7	0	0	0	2024-03-24	1424	0	0	0	0	60	165	22.0386	5.4	58	4.2	170	0	0	3	0	0	0
3536	0	71	S72.000	72	2020-04-25	2020	4	3	2020-04-28	2020-05-06	11	0	0	0	2024-03-24	1418	0	0	0	0	60	160	23.4375	3.7	65	4.3	322	0	0	3	0	1	0
3538	0	78	S72.900	72	2020-04-26	2020	4	8	2020-05-04	2020-05-09	13	0	0	0	2024-03-24	1415	0	0	0	0	60	155	24.974	7.2	52	5	188	0	0	1	0	0	0
3540	0	88	S72.101	72	2020-04-27	2020	4	3	2020-04-30	2020-05-05	8	0	0	0	2024-03-24	1419	0	0	0	0	55	166	19.9594	7.58	93	3.4	283	0	0	2	0	1	0
3541	0	73	S32.000	32	2020-04-28	2020	4	2	2020-04-30	2020-05-02	4	0	0	0	2024-03-24	1422	0	0	0	0	65	150	28.8889	4.4	56	4.37	281	0	0	2	1	1	0
3543	0	55	S32.000	32	2020-04-28	2020	4	5	2020-05-03	2020-05-09	11	1	1	1	2020-09-21	135	2	0	0	0	50	160	19.5312	1.9	54	3.8	260	0	0	1	0	1	0
3544	1	63	S52.500	52	2020-04-29	2020	4	6	2020-05-05	2020-05-14	15	0	0	0	2024-03-24	1410	0	0	0	0	55	160	21.4844	4.1	85	6.7	234	0	0	2	0	0	0
3546	0	76	S72.101	72	2020-04-30	2020	4	6	2020-05-06	2020-05-12	12	0	0	0	2024-03-24	1412	0	1	1	1	61	155	25.3902	6.1	84	12.85	407	0	0	2	0	1	0
3547	0	81	S72.101	72	2020-04-30	2020	4	6	2020-05-06	2020-05-13	13	0	0	0	2024-03-24	1411	0	0	0	1	45	161	17.3604	5.3	84	11.5	247	0	0	2	0	0	0
3549	0	85	S72.000	72	2020-04-30	2020	4	6	2020-05-06	2020-05-15	15	0	0	0	2024-03-24	1409	0	0	0	0	45	162	17.1468	5.5	62	5.8	331	0	0	3	0	1	0
3550	0	77	S42.202	42	2020-04-30	2020	4	11	2020-05-11	2020-05-17	17	0	0	0	2024-03-24	1407	0	1	0	1	78	168	27.6361	2.3	43	4.1	230	0	0	2	0	0	0
3551	0	71	S32.000	32	2020-05-01	2020	5	2	2020-05-03	2020-05-05	4	0	0	0	2024-03-24	1419	0	0	0	0	57	155	23.7253	5.7	56	4.3	187	0	0	2	0	1	0
3554	1	81	S22.000	22	2020-05-02	2020	5	9	2020-05-11	2020-05-16	14	0	0	0	2024-03-24	1408	0	0	0	0	75	170	25.9516	4.6	43.8	3.11	153.7	0	0	1	0	0	0
3555	0	70	S32.000	32	2020-05-02	2020	5	2	2020-05-04	2020-05-05	3	0	0	0	2024-03-24	1419	0	0	0	0	50	160	19.5312	5.7	60	7.2	220	0	0	2	0	1	0
3559	1	82	S72.000	72	2020-05-03	2020	5	4	2020-05-07	2020-05-21	18	1	1	1	2023-03-01	1014	2	0	0	0	58	160	22.6562	5.4	47	5.1	243	0	0	2	0	0	0
3560	1	103	S32.000	32	2020-05-04	2020	5	1	2020-05-05	2020-05-06	2	0	0	0	2024-03-24	1418	1	0	0	0	45	170	15.5709	4.1	46	6.8	290	0	0	2	0	1	0
3561	0	65	S42.202	42	2020-05-05	2020	5	7	2020-05-12	2020-05-17	12	0	0	0	2024-03-24	1407	0	0	0	0	60	160	23.4375	11.1	56	7.5	280	0	0	2	0	0	0
3562	0	87	S72.101	72	2020-05-05	2020	5	6	2020-05-11	2020-05-25	20	0	0	0	2024-03-24	1399	0	0	0	0	50	155	20.8117	3.3	66	5.42	367	0	0	2	0	0	0
3563	0	56	S52.500	52	2020-05-07	2020	5	2	2020-05-09	2020-05-12	5	0	0	0	2024-03-24	1412	0	0	0	0	65	156	26.7094	10.6	46	4.4	163	0	0	2	0	0	0
3564	0	73	S52.801	52	2020-05-07	2020	5	2	2020-05-09	2020-05-11	4	0	0	0	2024-03-24	1413	0	0	0	0	40	158	16.0231	4	74	9	291	0	0	2	0	1	0
3565	0	51	S42.202	42	2020-05-08	2020	5	1	2020-05-09	2020-05-12	4	0	0	0	2024-03-24	1412	0	0	0	0	60	155	24.974	5.9	75	5.67	248	0	0	2	0	1	0
3566	0	78	S32.000	32	2020-05-08	2020	5	1	2020-05-09	2020-05-12	4	0	0	0	2024-03-24	1412	0	1	0	1	55	159	21.7555	2.1	60	4.9	274	0	0	2	0	1	0
3567	0	52	S52.500	52	2020-05-08	2020	5	5	2020-05-13	2020-05-13	5	0	0	0	2024-03-24	1411	0	0	0	0	58	165	21.3039	7.6	66	4.4	298	0	0	2	0	1	0
3568	1	68	S52.801	52	2020-05-08	2020	5	3	2020-05-11	2020-05-16	8	0	0	0	2024-03-24	1408	0	1	0	0	74	165	27.1809	3.8	46	8.4	274	0	0	3	0	0	0
3569	0	60	S32.000	32	2020-05-08	2020	5	5	2020-05-13	2020-05-15	7	0	0	0	2024-03-24	1409	0	0	0	0	65	160	25.3906	7.1	32	3.5	221	0	0	2	0	0	0
3571	0	84	S72.101	72	2020-05-08	2020	5	5	2020-05-13	2020-05-20	12	0	0	0	2024-03-24	1404	0	0	0	0	46	142	22.8129	3.2	42	4.94	202	0	0	3	0	1	0
3572	0	68	S52.801	52	2020-05-09	2020	5	3	2020-05-12	2020-05-15	6	0	0	0	2024-03-24	1409	0	0	0	0	50	155	20.8117	3.62	75	4.09	317	0	0	2	0	1	0
3575	1	59	S72.101	72	2020-05-10	2020	5	2	2020-05-12	2020-05-16	6	0	0	0	2024-03-24	1408	0	0	0	0	45	170	15.5709	12.6	60	12.2	321	0	0	1	0	1	0
3576	1	76	S72.101	72	2020-05-10	2020	5	2	2020-05-12	2020-05-17	7	0	0	0	2024-03-24	1407	0	0	0	0	55	170	19.0311	5.1	57	8.9	214	0	0	1	0	1	0
3577	0	63	S22.000	22	2020-05-11	2020	5	1	2020-05-12	2020-05-23	12	0	0	0	2024-03-24	1401	0	0	0	1	53	158	21.2306	3.1	86	5.7	446	0	0	2	0	1	0
3578	0	56	S32.000	32	2020-05-11	2020	5	1	2020-05-12	2020-05-17	6	0	0	0	2024-03-24	1407	0	0	0	0	51	160	19.9219	5	60	5.7	268	0	0	2	0	0	0
3580	0	81	S32.000	32	2020-05-11	2020	5	3	2020-05-14	2020-05-18	7	0	0	0	2024-03-24	1406	0	0	0	0	50	150	22.2222	4.4	64	5.2	324	0	0	3	0	0	0
3582	1	67	S32.000	32	2020-05-12	2020	5	8	2020-05-20	2020-05-24	12	1	1	1	2020-12-25	215	2	0	0	0	87	173	29.0688	4.35	62	4.6	256	0	0	2	0	0	0
3583	1	62	S72.101	72	2020-05-13	2020	5	5	2020-05-18	2020-06-01	19	0	0	0	2024-03-24	1392	0	0	0	1	58	160	22.6562	5.6	57	3	295	0	0	2	0	0	0
3584	1	56	S32.000	32	2020-05-13	2020	5	2	2020-05-15	2020-05-18	5	0	0	0	2024-03-24	1406	0	0	0	1	60	178	18.937	4.9	39	3.98	314	0	0	1	0	1	0
3586	0	70	S32.000	32	2020-05-13	2020	5	3	2020-05-16	2020-05-18	5	0	0	0	2024-03-24	1406	0	0	0	0	65	156	26.7094	4.2	91	11.5	593	0	0	2	1	1	0
3589	1	73	S72.101	72	2020-05-14	2020	5	2	2020-05-16	2020-05-20	6	0	0	0	2024-03-24	1404	0	0	0	0	55	167	19.721	4.3	47	4.8	257	0	0	2	0	0	0
3591	1	70	S52.500	52	2020-05-14	2020	5	4	2020-05-18	2020-05-23	9	0	0	0	2024-03-24	1401	0	0	0	0	70	168	24.8016	5.05	59	6.92	217	0	0	3	0	0	0
3592	0	87	S72.101	72	2020-05-15	2020	5	3	2020-05-18	2020-05-22	7	0	0	0	2024-03-24	1402	1	1	0	0	65	158	26.0375	8.3	55	4.6	224	0	0	3	0	0	0
3593	1	83	S32.000	32	2020-05-15	2020	5	13	2020-05-28	2020-06-08	24	0	0	0	2024-03-24	1385	0	0	0	0	50	170	17.301	15.4	58	4.8	341	0	0	2	1	1	0
3598	0	66	S32.000	32	2020-05-18	2020	5	2	2020-05-20	2020-05-22	4	0	0	0	2024-03-24	1402	0	0	0	0	52	164	19.3337	6.6	78	5.1	377	0	0	2	0	1	0
3599	0	61	S22.000	22	2020-05-19	2020	5	4	2020-05-23	2020-05-29	10	0	0	0	2024-03-24	1395	0	1	0	2	53	156	21.7784	6.9	66	6.2	273	0	0	2	0	1	0
3600	0	82	S72.000	72	2020-05-20	2020	5	3	2020-05-23	2020-05-30	10	0	0	0	2024-03-24	1394	1	1	0	0	50	155	20.8117	6.1	40	4.8	183	0	0	2	0	1	0
3601	0	61	S42.202	42	2020-05-22	2020	5	1	2020-05-23	2020-05-27	5	1	1	1	2022-12-23	940	2	0	0	0	46	158	18.4265	7.01	64	4.6	353	0	0	3	0	1	0
3602	0	87	S72.000	72	2020-05-23	2020	5	3	2020-05-26	2020-06-03	11	0	0	0	2024-03-24	1390	1	0	0	0	40	150	17.7778	10.6	65	6.44	223	0	0	2	0	1	0
3603	0	71	S32.000	32	2020-05-24	2020	5	2	2020-05-26	2020-05-29	5	0	0	0	2024-03-24	1395	0	1	0	0	70	160	27.3438	14.27	61	5.2	421	0	0	2	0	1	0
3604	1	70	S32.000	32	2020-05-25	2020	5	5	2020-05-30	2020-06-04	10	0	0	0	2024-03-24	1389	1	1	0	1	55	175	17.9592	3.2	43	4.94	232	0	0	1	0	1	0
3605	0	51	S52.500	52	2020-05-26	2020	5	1	2020-05-27	2020-05-30	4	0	0	0	2024-03-24	1394	0	0	0	0	63	160	24.6094	9	68	5.3	212	0	0	2	0	0	0
3606	1	68	S42.202	42	2020-05-26	2020	5	2	2020-05-28	2020-06-01	6	0	0	0	2024-03-24	1392	0	0	0	0	65	165	23.8751	3.8	66	6.6	249	0	0	1	0	0	0
3607	1	81	S72.101	72	2020-05-26	2020	5	3	2020-05-29	2020-06-10	15	0	0	0	2023-11-20	1258	2	0	0	0	55	160	21.4844	2.8	63	3.9	229	0	0	2	0	1	0
3608	0	52	S22.000	22	2020-05-26	2020	5	2	2020-05-28	2020-05-31	5	0	0	0	2024-03-24	1393	0	0	0	0	80	166	29.0318	3.18	131	16.9	390	0	0	2	0	0	0
3610	0	72	S32.000	32	2020-05-27	2020	5	2	2020-05-29	2020-05-31	4	0	0	0	2024-03-24	1393	0	0	0	0	42	155	17.4818	3	65	4.5	166	0	0	3	0	1	0
3611	1	77	S22.000	22	2020-05-31	2020	5	2	2020-06-02	2020-06-12	12	0	0	0	2024-03-24	1381	1	0	0	2	50	170	17.301	8.6	73	14.7	243	0	0	2	0	0	0
3614	0	70	S32.000	32	2020-05-28	2020	5	5	2020-06-02	2020-06-06	9	0	0	0	2024-03-24	1387	0	0	0	0	74.6	165	27.4013	7.4	74	5.8	163	0	0	2	0	0	0
3615	1	63	S22.000	22	2020-05-28	2020	5	8	2020-06-05	2020-06-10	13	0	0	0	2024-03-24	1383	0	0	0	0	55	165	20.202	7	54	5.5	128	1	0	3	0	0	0
3616	0	58	S32.000	32	2020-05-29	2020	5	5	2020-06-03	2020-06-09	11	0	0	0	2024-03-24	1384	0	0	0	0	50	158	20.0288	7	68	6.4	199	0	0	2	1	1	0
3618	0	56	S32.000	32	2020-05-29	2020	5	4	2020-06-02	2020-06-09	11	0	0	0	2024-03-24	1384	0	0	0	0	61	154	25.721	6.8	70	4.2	444	0	0	1	0	1	0
3622	1	84	S22.000	22	2020-05-30	2020	5	4	2020-06-03	2020-06-10	11	0	0	0	2024-03-24	1383	1	1	0	1	62	170	21.4533	4.58	64	9.1	273	0	1	2	0	1	0
3628	0	70	S32.000	32	2020-06-01	2020	6	4	2020-06-05	2020-06-10	9	0	0	0	2024-03-24	1383	0	0	0	0	52	148	23.74	4.23	54	5.96	247	0	0	2	0	1	0
3629	0	55	S32.000	32	2020-06-02	2020	6	3	2020-06-05	2020-06-09	7	0	0	0	2024-03-24	1384	0	0	0	0	60	164	22.3081	8.76	52	6.5	182	0	0	1	0	0	0
3630	0	64	S52.801	52	2020-06-03	2020	6	2	2020-06-05	2020-06-09	6	0	0	0	2024-03-24	1384	0	0	0	0	60	150	26.6667	8.11	38	5.42	238	0	0	2	1	1	0
3631	1	65	S22.000	22	2020-06-03	2020	6	3	2020-06-06	2020-06-10	7	0	0	0	2024-03-24	1383	0	0	0	0	81.5	169	28.5354	7.02	30	2.9	215	0	0	2	0	0	0
3632	1	64	S32.000	32	2020-06-03	2020	6	5	2020-06-08	2020-06-14	11	0	0	0	2024-03-24	1379	0	0	0	0	72	173	24.0569	6.8	47	6.06	351	0	0	2	0	1	0
3633	0	52	S22.000	22	2020-06-04	2020	6	6	2020-06-10	2020-06-15	11	0	0	0	2024-03-24	1378	0	0	0	0	61	160	23.8281	8.4	130	13.7	408	0	0	2	0	0	0
3634	0	55	S32.000	32	2020-06-04	2020	6	2	2020-06-06	2020-06-10	6	0	0	0	2024-03-24	1383	0	0	0	0	70	160	27.3438	4.26	64	4.05	407	0	0	3	0	1	0
3635	1	73	S72.101	72	2020-06-05	2020	6	5	2020-06-10	2020-06-20	15	0	0	0	2024-03-24	1373	0	0	0	0	60	172	20.2812	9.92	74.4	6.07	346.9	0	0	2	0	0	0
3637	0	60	S72.000	72	2020-06-05	2020	6	3	2020-06-08	2020-06-12	7	0	0	0	2024-03-24	1381	0	0	0	0	45	155	18.7305	7.3	95	7.8	415	0	0	2	0	1	0
3639	0	72	S22.000	22	2020-06-06	2020	6	3	2020-06-09	2020-06-11	5	0	0	0	2024-03-24	1382	0	0	0	0	60	155	24.974	4.8	52	5.3	137	0	0	2	0	1	0
3642	0	68	S72.101	72	2020-06-06	2020	6	4	2020-06-10	2020-06-15	9	0	0	0	2024-03-24	1378	0	0	0	0	50	165	18.3655	7.7	71	5.5	400	0	0	3	0	1	0
3644	1	85	S72.101	72	2020-06-07	2020	6	6	2020-06-13	2020-06-23	16	0	0	0	2024-03-24	1370	1	0	0	0	75	170	25.9516	4.87	58	6.03	276	0	0	2	0	0	0
3645	1	72	S32.000	32	2020-06-08	2020	6	4	2020-06-12	2020-06-14	6	0	0	0	2024-03-24	1379	0	1	0	0	95	170	32.872	5.07	49.1	5.68	254.3	0	0	2	1	1	0
3647	0	51	S42.202	42	2020-06-09	2020	6	2	2020-06-11	2020-06-13	4	0	0	0	2024-03-24	1380	0	0	0	0	62	156	25.4767	4.3	59	4.8	233	0	0	2	0	0	0
3648	1	56	S72.000	72	2020-06-09	2020	6	2	2020-06-11	2020-06-16	7	0	0	0	2024-03-24	1377	0	0	0	0	65	162	24.7676	6.4	69	4.86	450	1	1	1	0	0	0
3650	1	79	S72.101	72	2020-06-09	2020	6	2	2020-06-11	2020-06-20	11	0	0	0	2024-03-24	1373	0	0	0	0	62	165	22.7732	7.8	66	2.9	176	0	0	3	0	0	0
3653	0	56	S32.000	32	2020-06-10	2020	6	5	2020-06-15	2020-06-21	11	0	0	0	2024-03-24	1372	0	0	0	0	54	159	21.3599	8	77	6.8	330	0	0	2	0	1	0
3654	0	55	S32.000	32	2020-06-10	2020	6	5	2020-06-15	2020-06-28	18	0	0	0	2024-03-24	1365	0	0	0	0	50	160	19.5312	5.1	70	6.8	185	0	0	2	0	0	0
3656	0	63	S32.000	32	2020-06-11	2020	6	1	2020-06-12	2020-06-13	2	0	0	0	2024-03-24	1380	0	0	0	0	59	158	23.634	4.55	72	6	195	0	0	2	0	0	0
3659	1	79	S72.000	72	2020-06-12	2020	6	6	2020-06-18	2020-06-22	10	0	0	0	2024-03-24	1371	0	0	0	0	70	168	24.8016	7.4	53	3.8	440	0	0	2	0	1	0
3662	0	59	S72.000	72	2020-06-13	2020	6	2	2020-06-15	2020-06-20	7	0	0	0	2024-03-24	1373	0	0	0	0	57	163	21.4536	12.5	78	6.1	143	0	0	2	0	0	0
3663	0	82	S22.000	22	2020-06-13	2020	6	6	2020-06-19	2020-06-26	13	0	0	0	2024-03-24	1367	0	1	0	1	43	150	19.1111	5	65	8.41	238	0	0	2	0	0	0
3666	1	62	S52.801	52	2020-06-13	2020	6	4	2020-06-17	2020-06-24	11	0	0	0	2024-03-24	1369	0	0	0	0	63	175	20.5714	3.73	38	3.7	245	0	0	2	0	0	0
3667	1	55	S52.801	52	2020-06-13	2020	6	6	2020-06-19	2020-06-25	12	0	0	0	2024-03-24	1368	0	0	0	0	58	160	22.6562	4.1	76	5.9	502	0	0	1	0	0	0
3668	0	76	S32.000	32	2020-06-14	2020	6	3	2020-06-17	2020-06-19	5	0	0	0	2023-09-28	1196	2	0	0	0	46.2	156	18.9842	8.9	53	5.8	363	0	0	2	1	1	0
3670	1	57	S42.202	42	2020-06-14	2020	6	4	2020-06-18	2020-06-26	12	0	0	0	2024-03-24	1367	0	0	0	0	75	178	23.6713	5.69	45	3.5	310	0	0	2	0	0	0
3672	0	68	S42.202	42	2020-06-15	2020	6	4	2020-06-19	2020-06-25	10	0	0	0	2024-03-24	1368	0	0	0	0	67	165	24.6097	7.1	60	2.4	332	0	0	2	0	0	0
3674	0	76	S32.000	32	2020-06-16	2020	6	3	2020-06-19	2020-06-22	6	0	0	0	2024-03-24	1371	0	0	0	0	50	160	19.5312	8.1	40	3.8	325	0	0	3	0	0	0
3675	0	74	S32.000	32	2020-06-17	2020	6	2	2020-06-19	2020-06-21	4	0	0	0	2024-03-24	1372	0	0	0	0	51	160	19.9219	5	72	7.1	412	0	0	2	1	1	0
3679	0	52	S52.801	52	2020-06-17	2020	6	2	2020-06-19	2020-06-23	6	0	0	0	2024-03-24	1370	0	0	0	0	70	165	25.7117	6.3	41	5.4	194	0	0	1	0	0	0
3680	0	67	S52.801	52	2020-06-18	2020	6	4	2020-06-22	2020-06-26	8	0	0	0	2024-03-24	1367	0	1	1	1	49	152	21.2084	5.9	61	4.68	482	0	0	2	0	0	0
3681	1	87	S72.000	72	2020-06-19	2020	6	4	2020-06-23	2020-06-26	7	0	0	0	2024-03-24	1367	1	0	0	0	40	165	14.6924	10.7	62	6.2	385	0	0	2	0	0	0
3682	0	76	S22.000	22	2020-06-19	2020	6	4	2020-06-23	2020-06-26	7	0	0	0	2024-03-24	1367	0	0	0	0	45	155	18.7305	5.6	68	4.6	363	0	0	2	0	1	0
3683	1	57	S32.000	32	2020-06-19	2020	6	4	2020-06-23	2020-06-30	11	0	0	0	2024-03-24	1363	0	0	0	0	60	150	26.6667	6.3	66	5.83	429	0	0	3	0	0	0
3684	0	53	S32.000	32	2020-06-20	2020	6	3	2020-06-23	2020-06-29	9	0	0	0	2024-03-24	1364	0	0	0	0	65	150	28.8889	13.8	74	3.89	370	0	0	2	0	0	0
3686	1	64	S72.101	72	2020-06-20	2020	6	2	2020-06-22	2020-06-24	4	0	0	0	2024-03-24	1369	0	1	0	1	55	160	21.4844	6.4	56	2.73	309	0	0	3	0	0	0
3688	1	65	S32.000	32	2020-06-21	2020	6	3	2020-06-24	2020-07-01	10	0	0	0	2024-03-24	1362	0	0	0	0	55	165	20.202	13.1	66	3.5	400	0	0	2	0	0	0
3689	0	72	S32.000	32	2020-06-21	2020	6	3	2020-06-24	2020-06-27	6	0	0	0	2024-03-24	1366	0	1	0	0	60	160	23.4375	13.4	26	5.3	157	0	0	3	0	1	0
3690	0	71	S22.000	22	2020-06-21	2020	6	3	2020-06-24	2020-06-27	6	0	0	0	2024-03-24	1366	0	1	0	0	40	140	20.4082	4.7	41	5.16	150	0	0	2	0	1	0
3691	1	62	S72.101	72	2020-06-22	2020	6	2	2020-06-24	2020-06-28	6	0	0	0	2024-03-24	1365	0	0	0	0	64.8	166	23.5157	6.57	81	4.5	240	0	0	2	0	0	0
3692	0	70	S32.000	32	2020-06-22	2020	6	6	2020-06-28	2020-07-01	9	0	0	0	2024-03-24	1362	1	0	0	0	50	150	22.2222	3.7	62	6.18	209	0	0	2	0	0	0
3693	1	57	S32.000	32	2020-06-22	2020	6	2	2020-06-24	2020-06-30	8	0	0	0	2024-03-24	1363	0	0	0	0	68	160	26.5625	9.72	61	6.3	327	0	0	2	0	0	0
3694	0	52	S52.801	52	2020-06-22	2020	6	2	2020-06-24	2020-07-05	13	0	0	0	2024-03-24	1358	0	0	0	0	55	160	21.4844	5.6	82	5.9	467	0	0	2	0	0	0
3697	1	79	S72.101	72	2020-06-26	2020	6	3	2020-06-29	2020-07-06	10	0	0	0	2024-03-24	1357	0	0	0	0	60	173	20.0474	7.7	38.6	4.23	223.8	0	0	1	0	1	0
3698	0	72	S22.000	22	2020-06-27	2020	6	4	2020-07-01	2020-07-04	7	0	0	0	2024-03-24	1359	0	0	0	0	45	155	18.7305	6.2	51	5.2	227	0	0	2	0	1	0
3699	1	51	S32.000	32	2020-06-27	2020	6	4	2020-07-01	2020-07-06	9	0	0	0	2024-03-24	1357	0	0	0	0	63	158	25.2363	3.3	72	8.2	340	0	0	2	0	1	0
3700	1	73	S72.000	72	2020-06-27	2020	6	3	2020-06-30	2020-07-05	8	0	0	0	2024-03-24	1358	0	0	0	0	50	160	19.5312	4.2	78	6.1	203	0	0	2	0	1	0
3701	0	78	S72.101	72	2020-06-27	2020	6	3	2020-06-30	2020-07-03	6	0	0	0	2024-03-24	1360	0	0	0	1	50	155	20.8117	7.59	37	4.3	161	0	0	3	0	1	0
3702	1	71	S32.000	32	2020-06-27	2020	6	3	2020-06-30	2020-07-12	15	0	0	0	2024-03-24	1351	0	0	0	0	62	170	21.4533	14.49	63	4.5	351	0	1	3	1	1	0
3704	0	67	S22.000	22	2020-06-28	2020	6	2	2020-06-30	2020-07-03	5	1	1	1	2021-06-25	357	2	1	0	0	50	150	22.2222	2	49	5.89	244	0	0	2	0	1	0
3705	0	75	S52.500	52	2020-06-28	2020	6	2	2020-06-30	2020-07-04	6	0	0	0	2024-03-24	1359	0	0	0	0	55	145	26.1593	8.3	45	5.7	188	0	0	2	0	0	0
3706	0	86	S72.000	72	2020-06-28	2020	6	3	2020-07-01	2020-07-08	10	0	0	0	2024-03-24	1355	1	0	0	0	50	158	20.0288	7.03	61	5.2	345	0	0	2	0	1	0
3707	0	55	S52.500	52	2020-06-29	2020	6	3	2020-07-02	2020-07-09	10	0	0	0	2024-03-24	1354	0	0	0	0	60	160	23.4375	7.12	55	4.1	293	0	0	2	0	0	0
3708	1	64	S52.801	52	2020-06-30	2020	6	2	2020-07-02	2020-07-04	4	0	0	0	2024-03-24	1359	0	0	0	0	70	170	24.2215	3.57	43	4.32	264	0	0	2	0	0	0
3709	0	55	S32.000	32	2020-06-30	2020	6	3	2020-07-03	2020-07-11	11	0	0	0	2024-03-24	1352	0	0	0	0	60	165	22.0386	8.2	107	11.1	256	0	0	3	1	1	0
3710	0	71	S32.000	32	2020-06-30	2020	6	3	2020-07-03	2020-07-05	5	0	0	0	2024-03-24	1358	0	0	0	0	55	150	24.4444	4.4	48	5.5	212	0	0	2	0	1	0
3711	1	82	S72.101	72	2020-07-01	2020	7	2	2020-07-03	2020-07-09	8	0	0	0	2024-03-24	1354	1	1	0	1	45	165	16.5289	4.9	57	4.6	240	0	0	2	0	0	0
3712	0	65	S32.000	32	2020-07-01	2020	7	6	2020-07-07	2020-07-26	25	0	0	0	2024-03-24	1337	0	0	0	0	60	160	23.4375	5.94	67	5.3	209	0	0	2	0	0	0
3714	1	55	S72.101	72	2020-07-01	2020	7	3	2020-07-04	2020-07-09	8	0	0	0	2024-03-24	1354	0	0	0	0	60	171	20.5191	2.4	44	6.57	266	0	0	3	0	1	0
3716	0	65	S72.101	72	2020-07-03	2020	7	1	2020-07-04	2020-07-08	5	0	0	0	2024-03-24	1355	0	0	0	0	68	150	30.2222	4.21	51	4.5	338	0	0	2	0	1	0
3717	1	57	S22.000	22	2020-07-03	2020	7	5	2020-07-08	2020-07-12	9	0	0	0	2024-03-24	1351	0	0	0	0	70	170	24.2215	14.45	44	7.99	238	0	0	2	0	0	0
3721	0	82	S22.000	22	2020-07-04	2020	7	4	2020-07-08	2020-07-12	8	1	1	1	2023-07-15	1098	2	0	0	0	60	160	23.4375	2.2	84	9.7	434	0	0	2	1	1	0
3722	0	64	S22.000	22	2020-07-04	2020	7	2	2020-07-06	2020-07-08	4	0	0	0	2024-03-24	1355	0	0	0	0	54	150	24	13.2	60	5.6	270	0	0	3	0	1	0
3723	1	57	S32.000	32	2020-07-06	2020	7	4	2020-07-10	2020-07-19	13	0	0	0	2024-03-24	1344	0	0	0	0	67	167	24.0238	4.1	72	3.6	223	0	0	2	1	1	0
3724	0	66	S32.000	32	2020-07-06	2020	7	2	2020-07-08	2020-07-18	12	0	0	0	2024-03-24	1345	0	0	0	0	60	156	24.6548	5.3	64	6.89	344	0	0	2	0	1	0
3725	1	55	S72.000	72	2020-07-06	2020	7	2	2020-07-08	2020-07-13	7	0	0	0	2024-03-24	1350	0	0	0	0	65	170	22.4913	1.67	43	3.9	254	0	0	1	0	0	0
3726	0	82	S22.000	22	2020-07-06	2020	7	3	2020-07-09	2020-07-12	6	0	0	0	2024-03-24	1351	0	0	0	0	51	158	20.4294	5.6	70	6.4	274	0	0	3	0	1	0
3727	0	62	S52.500	52	2020-07-06	2020	7	3	2020-07-09	2020-07-16	10	0	0	0	2024-03-24	1347	0	0	0	0	67	155	27.8876	7.3	59	5.8	197	0	0	2	0	1	0
3728	0	65	S52.500	52	2020-07-06	2020	7	3	2020-07-09	2020-07-15	9	0	0	0	2024-03-24	1348	0	0	0	0	55	160	21.4844	8.9	45	5.8	195	0	0	2	0	1	0
3731	0	69	S72.000	72	2020-07-09	2020	7	4	2020-07-13	2020-07-21	12	0	0	0	2024-03-24	1342	0	0	0	0	50	155	20.8117	8.9	62	4.4	288	0	0	2	1	1	0
3732	0	54	S32.000	32	2020-07-09	2020	7	2	2020-07-11	2020-07-18	9	0	0	0	2024-03-24	1345	0	0	0	0	52	162	19.8141	3.7	68	13.34	555	0	0	3	0	1	0
3733	0	78	S52.801	52	2020-07-09	2020	7	4	2020-07-13	2020-07-22	13	0	0	0	2024-03-24	1341	1	0	0	0	49	147	22.6757	6.7	97	6.9	224	0	0	2	1	1	0
3735	0	70	S22.000	22	2020-07-10	2020	7	1	2020-07-11	2020-07-16	6	0	0	0	2024-03-24	1347	0	0	0	0	47	150	20.8889	9	61	7.53	288	0	0	2	0	1	0
3736	0	82	S72.000	72	2020-07-11	2020	7	3	2020-07-14	2020-07-19	8	0	0	0	2024-03-24	1344	1	0	0	0	35	150	15.5556	5.6	71	3.85	284	0	0	2	0	1	0
3737	0	63	S52.801	52	2020-07-12	2020	7	2	2020-07-14	2020-07-20	8	0	0	0	2024-03-24	1343	0	0	0	0	59	158	23.634	5.4	37	3.8	231	0	0	2	0	0	0
3738	0	65	S72.000	72	2020-07-12	2020	7	3	2020-07-15	2020-07-23	11	0	0	0	2024-03-24	1340	1	1	0	0	80	164	29.7442	4.2	59	6	260	0	0	2	0	1	0
3739	0	70	S32.000	32	2020-07-13	2020	7	3	2020-07-16	2020-07-20	7	0	0	0	2024-03-24	1343	0	0	0	0	60	155	24.974	4.05	83	7.3	283	0	0	3	0	1	0
3740	0	60	S22.000	22	2020-07-13	2020	7	4	2020-07-17	2020-07-26	13	0	0	0	2024-03-24	1337	0	0	0	0	47	150	20.8889	4.5	58	7.35	240	0	0	2	0	1	0
3741	0	78	S72.101	72	2020-07-14	2020	7	2	2020-07-16	2020-07-23	9	0	0	0	2024-03-24	1340	1	1	0	1	52	152	22.5069	5.7	81	4.75	376	0	0	2	0	0	0
3742	0	69	S72.000	72	2020-07-14	2020	7	2	2020-07-16	2020-07-19	5	0	0	0	2024-03-24	1344	0	0	0	0	60	153	25.6312	8.6	51	3.25	238	0	0	2	0	1	0
3743	0	55	S32.000	32	2020-07-15	2020	7	2	2020-07-17	2020-07-24	9	0	0	0	2024-03-24	1339	0	0	0	0	65	158	26.0375	3.7	74	6.2	199	0	0	3	1	1	0
3744	0	72	S52.801	52	2020-07-15	2020	7	2	2020-07-17	2020-07-21	6	0	0	0	2024-03-24	1342	0	0	0	0	55	165	20.202	3.2	82	5.09	342	0	0	3	1	1	0
3745	0	71	S32.000	32	2020-07-16	2020	7	2	2020-07-18	2020-07-21	5	0	0	0	2024-03-24	1342	0	0	0	0	65	159	25.711	7.3	74	4	324	0	0	3	0	1	0
3747	0	77	S72.101	72	2020-07-16	2020	7	2	2020-07-18	2020-07-22	6	0	0	0	2024-03-24	1341	0	0	0	0	40	150	17.7778	11.87	44	4.36	313	0	0	2	0	1	0
3749	1	55	S52.500	52	2020-07-16	2020	7	5	2020-07-21	2020-07-26	10	0	0	0	2024-03-24	1337	0	0	0	0	70	182	21.1327	2.59	50	5.8	205	0	0	1	0	0	0
3750	0	76	S22.000	22	2020-07-17	2020	7	4	2020-07-21	2020-07-23	6	0	0	0	2024-03-24	1340	0	1	0	0	60	158	24.0346	6.6	64	6.7	177	0	0	2	0	1	0
3752	0	62	S32.000	32	2020-07-17	2020	7	3	2020-07-20	2020-07-24	7	0	0	0	2024-03-24	1339	0	0	0	1	60	160	23.4375	8	64	3	234	0	0	1	0	1	0
3754	0	73	S72.000	72	2020-07-17	2020	7	4	2020-07-21	2020-07-28	11	0	0	0	2024-03-24	1335	0	0	0	0	62.6	156	25.7232	7.7	57	4.8	407	0	0	3	0	0	0
3759	0	80	S32.000	32	2020-07-19	2020	7	2	2020-07-21	2020-08-02	14	0	0	0	2024-03-24	1330	0	0	0	0	50	155	20.8117	10.2	116	7.3	283	0	0	2	0	1	0
3760	0	71	S22.000	22	2020-07-20	2020	7	11	2020-07-31	2020-08-04	15	0	0	0	2024-03-24	1328	0	1	0	0	52	150	23.1111	5.7	120	8.08	385	0	0	2	1	1	0
3761	0	78	S22.000	22	2020-07-20	2020	7	4	2020-07-24	2020-07-26	6	0	0	0	2024-03-24	1337	0	1	0	0	50	156	20.5457	5.65	60	5.9	191	0	0	2	1	0	0
3762	0	77	S72.101	72	2020-07-20	2020	7	7	2020-07-27	2020-08-01	12	0	0	0	2024-03-24	1331	1	1	0	0	60	160	23.4375	4.7	82	3.9	279	0	0	3	0	0	0
3763	0	69	S52.801	52	2020-07-20	2020	7	4	2020-07-24	2020-07-31	11	0	0	0	2024-03-24	1332	0	0	0	0	61	156	25.0657	6.3	62	6.1	271	0	0	3	0	0	0
3766	0	53	S22.000	22	2020-07-20	2020	7	3	2020-07-23	2020-07-26	6	0	0	0	2024-03-24	1337	0	0	0	0	67	161	25.8478	3.8	60	4	323	0	0	1	0	0	0
3767	0	75	S42.202	42	2020-07-21	2020	7	3	2020-07-24	2020-07-30	9	0	0	0	2024-03-24	1333	0	0	0	0	65	158	26.0375	3.7	69	9.5	264	0	0	3	0	0	0
3769	1	54	S32.000	32	2020-07-21	2020	7	4	2020-07-25	2020-08-09	19	0	0	0	2024-03-24	1323	0	0	0	0	75	170	25.9516	5	47	3.57	161	0	0	2	0	0	0
3772	0	55	S32.000	32	2020-07-22	2020	7	2	2020-07-24	2020-07-26	4	0	0	0	2024-03-24	1337	0	0	0	0	60	160	23.4375	6.2	62	7.1	265	0	0	2	0	1	0
3773	1	84	S72.101	72	2020-07-22	2020	7	7	2020-07-29	2020-08-10	19	0	0	0	2024-03-24	1322	1	1	0	1	57	153	24.3496	7.2	76	7.57	460	1	0	1	0	0	0
3774	0	59	S52.500	52	2020-07-22	2020	7	2	2020-07-24	2020-07-30	8	1	1	1	2020-12-06	129	2	0	0	0	62	160	24.2188	9.5	55	5.5	311	0	0	2	0	0	0
3775	0	79	S72.101	72	2020-07-23	2020	7	2	2020-07-25	2020-07-29	6	0	0	0	2024-03-24	1334	1	0	0	0	57.5	151	25.2182	3.81	64	5.7	207	0	0	1	0	1	0
3776	1	52	S22.000	22	2020-07-24	2020	7	5	2020-07-29	2020-08-07	14	0	0	0	2024-03-24	1325	0	0	0	0	65	175	21.2245	4.21	51	8.1	180	0	0	2	0	0	0
3777	0	70	S52.801	52	2020-07-24	2020	7	4	2020-07-28	2020-07-29	5	0	0	0	2024-03-24	1334	0	0	0	0	45	142	22.317	3.5	57	12.8	227	0	0	2	0	1	0
3779	1	77	S72.101	72	2020-07-24	2020	7	4	2020-07-28	2020-08-02	9	0	0	0	2024-03-24	1330	0	0	0	0	65	178	20.5151	9.9	49.9	4.46	219.2	0	0	3	0	1	0
3780	0	53	S52.500	52	2020-07-24	2020	7	10	2020-08-03	2020-08-06	13	0	0	0	2024-03-24	1326	0	1	0	0	65	156	26.7094	2.86	51	6.2	354	0	0	3	0	0	0
3781	0	55	S52.500	52	2020-07-24	2020	7	5	2020-07-29	2020-08-01	8	0	0	0	2024-03-24	1331	0	0	0	0	46	148	21.0007	8.5	46	5.94	212	0	0	2	0	0	0
3782	0	53	S52.500	52	2020-07-24	2020	7	6	2020-07-30	2020-08-03	10	0	0	0	2024-03-24	1329	0	0	0	0	68	160	26.5625	3.67	64	5.1	278	0	0	2	0	0	0
3783	0	52	S22.000	22	2020-07-25	2020	7	4	2020-07-29	2020-08-05	11	0	0	0	2024-03-24	1327	0	0	0	0	85	158	34.049	4.3	106	6.4	166	0	0	2	0	0	0
3784	1	81	S72.000	72	2020-07-25	2020	7	6	2020-07-31	2020-08-12	18	1	1	1	2021-07-23	345	2	0	0	1	70	170	24.2215	7.55	77.5	4.24	477.5	0	0	2	0	1	0
3785	0	66	S22.000	22	2020-07-26	2020	7	3	2020-07-29	2020-08-01	6	0	0	0	2024-03-24	1331	0	1	0	0	55	150	24.4444	4.3	51	6	354	0	0	2	0	1	0
3787	0	68	S22.000	22	2020-07-26	2020	7	6	2020-08-01	2020-08-04	9	0	0	0	2024-03-24	1328	0	0	0	0	74	162	28.1969	3.1	40	4.5	250	0	0	2	0	1	0
3788	0	78	S22.000	22	2020-07-27	2020	7	2	2020-07-29	2020-07-31	4	0	0	0	2024-03-24	1332	0	0	0	0	55	160	21.4844	6.3	69	5.57	339	0	0	2	0	1	0
3790	0	70	S72.000	72	2020-07-27	2020	7	7	2020-08-03	2020-08-05	9	0	0	0	2024-03-24	1327	0	0	0	1	50	165	18.3655	8.5	92	4.5	417	0	0	2	0	1	0
3791	0	63	S72.000	72	2020-07-27	2020	7	2	2020-07-29	2020-08-06	10	0	0	0	2024-03-24	1326	0	0	0	0	46	150	20.4444	8.6	52	5.8	371	0	0	2	0	1	0
3792	1	61	S32.000	32	2020-07-28	2020	7	4	2020-08-01	2020-08-04	7	0	0	0	2024-03-24	1328	0	0	0	0	65	160	25.3906	6.5	75	5.49	316	1	1	3	1	0	0
3793	0	65	S22.000	22	2020-07-28	2020	7	4	2020-08-01	2020-08-03	6	0	0	0	2024-03-24	1329	0	0	0	0	64	163	24.0882	9	98	3.8	299	0	0	3	1	1	0
3794	0	58	S52.500	52	2020-07-29	2020	7	2	2020-07-31	2020-08-06	8	0	0	0	2024-03-24	1326	0	0	0	0	70	150	31.1111	3.5	51	5.56	229	0	0	2	0	0	0
3795	0	71	S72.000	72	2020-07-29	2020	7	5	2020-08-03	2020-08-10	12	0	0	0	2024-03-24	1322	0	0	0	0	60	160	23.4375	8.4	66	6.5	217	0	0	1	1	1	0
3796	0	73	S32.000	32	2020-07-29	2020	7	5	2020-08-03	2020-08-10	12	0	0	0	2024-03-24	1322	0	1	1	1	60	156	24.6548	7.05	52	6.9	333	0	0	1	0	1	0
3798	1	71	S72.101	72	2020-07-30	2020	7	4	2020-08-03	2020-08-08	9	0	0	0	2024-03-24	1324	0	1	0	1	70	170	24.2215	3.8	38	5.17	156	0	0	2	0	1	0
3801	1	65	S22.000	22	2020-07-30	2020	7	2	2020-08-01	2020-08-04	5	0	0	0	2024-03-24	1328	0	0	0	0	60	168	21.2585	6.4	59	4.6	205	1	0	2	0	1	0
3802	0	83	S22.000	22	2020-08-01	2020	8	4	2020-08-05	2020-08-09	8	0	0	0	2024-03-24	1323	1	0	0	0	70	160	27.3438	6.1	69	5.3	269	0	0	2	0	1	0
3804	0	54	S52.500	52	2020-08-01	2020	8	4	2020-08-05	2020-08-10	9	0	0	0	2024-03-24	1322	0	0	0	0	55	160	21.4844	7.1	44	5.7	114	0	0	3	0	0	0
3805	0	55	S72.101	72	2020-08-03	2020	8	1	2020-08-04	2020-08-09	6	0	0	0	2024-03-24	1323	0	0	0	0	65	160	25.3906	3.1	76	5.7	220	0	0	1	0	1	0
3807	0	65	S32.000	32	2020-08-04	2020	8	3	2020-08-07	2020-08-14	10	0	0	0	2024-03-24	1318	0	0	0	0	65	155	27.0552	5.94	54	7.6	326	0	0	2	0	1	0
3808	0	57	S32.000	32	2020-08-04	2020	8	2	2020-08-06	2020-08-09	5	0	0	0	2024-03-24	1323	0	0	0	0	50	154	21.0828	3.1	35	4.91	223	0	0	2	1	0	0
3809	1	94	S72.101	72	2020-08-04	2020	8	4	2020-08-08	2020-08-12	8	0	0	0	2024-03-24	1320	1	0	0	0	50	162	19.052	8.8	70	5.7	243	0	0	2	0	0	0
3810	0	66	S32.000	32	2020-08-04	2020	8	3	2020-08-07	2020-08-10	6	0	0	0	2024-03-24	1322	0	0	1	1	50	158	20.0288	7.07	167	13.7	404	0	0	2	0	1	0
3811	0	78	S72.000	72	2020-08-05	2020	8	3	2020-08-08	2020-08-14	9	0	0	0	2024-03-24	1318	0	0	0	0	45	150	20	4.7	42	2.99	155	0	0	2	0	1	0
3815	0	76	S32.000	32	2020-08-05	2020	8	3	2020-08-08	2020-08-10	5	1	1	1	2020-11-25	107	2	0	0	0	60	150	26.6667	3.4	53	6.19	193	0	0	2	0	1	0
3816	0	59	S52.500	52	2020-08-06	2020	8	2	2020-08-08	2020-08-11	5	0	0	0	2024-03-24	1321	0	0	0	0	50	166	18.1449	3.3	54	6.5	315	0	0	2	1	1	0
3817	0	69	S72.900	72	2020-08-06	2020	8	2	2020-08-08	2020-08-13	7	0	0	0	2024-03-24	1319	0	0	0	0	66	166	23.9512	5.4	57	6.9	203	0	0	3	1	1	0
3818	0	72	S32.000	32	2020-08-06	2020	8	6	2020-08-12	2020-08-14	8	0	0	0	2024-03-24	1318	0	1	0	0	72	168	25.5102	6.7	45	5	249	0	0	2	0	1	0
3819	1	64	S32.000	32	2020-08-07	2020	8	7	2020-08-14	2020-08-19	12	0	0	0	2024-03-24	1313	0	0	0	0	69	167	24.7409	4.6	56	4	252	1	0	2	1	0	0
3820	1	54	S42.202	42	2020-08-07	2020	8	5	2020-08-12	2020-08-19	12	0	0	0	2024-03-24	1313	2	0	0	0	60	166	21.7738	5.3	70	3.9	207	1	0	2	0	0	0
3821	0	65	S32.000	32	2020-08-08	2020	8	3	2020-08-11	2020-08-13	5	0	0	0	2024-03-24	1319	0	0	1	1	42	150	18.6667	3.4	69	4.4	298	0	0	2	0	1	0
3822	0	68	S32.000	32	2020-08-08	2020	8	2	2020-08-10	2020-08-11	3	0	0	0	2024-03-24	1321	0	0	0	0	62	166	22.4996	1.9	52	5.8	307	0	0	3	0	1	0
3823	1	71	S22.000	22	2020-08-08	2020	8	6	2020-08-14	2020-08-21	13	0	0	0	2024-03-24	1311	0	0	0	0	60	165	22.0386	6.8	42	5.5	222	0	0	2	0	0	0
3824	0	84	S72.101	72	2020-08-08	2020	8	4	2020-08-12	2020-08-19	11	0	0	0	2024-03-24	1313	0	1	0	0	60	150	26.6667	4.27	62	3.42	304	0	0	3	0	1	0
3825	1	67	S72.101	72	2020-08-09	2020	8	3	2020-08-12	2020-08-22	13	1	1	0	2020-09-30	39	2	0	1	1	70	163	26.3465	5.6	60	3.7	299	0	0	2	0	0	0
3826	0	67	S52.500	52	2020-08-09	2020	8	3	2020-08-12	2020-08-18	9	0	0	0	2024-03-24	1314	0	1	0	0	72	160	28.125	7.1	41	7	383	0	0	3	0	0	0
3827	1	72	S32.000	32	2020-08-10	2020	8	4	2020-08-14	2020-08-17	7	0	0	0	2023-10-10	1149	2	0	0	0	65	172	21.9713	7.3	76	7.99	282	0	0	2	0	0	0
3828	0	51	S22.000	22	2020-08-10	2020	8	4	2020-08-14	2020-08-22	12	0	0	0	2024-03-24	1310	0	0	0	0	72	160	28.125	3.3	140	5	348	0	0	2	0	0	0
3829	1	83	S72.000	72	2020-08-10	2020	8	2	2020-08-12	2020-08-30	20	0	0	0	2024-03-24	1302	0	0	0	1	46.5	161	17.9391	3.4	57	6.3	204	0	0	1	0	0	0
3831	0	75	S32.000	32	2020-08-11	2020	8	2	2020-08-13	2020-08-22	11	0	0	0	2024-03-24	1310	0	0	0	0	45	138	23.6295	3.3	46	7.43	265	0	0	1	0	1	0
3832	0	70	S22.000	22	2020-08-11	2020	8	6	2020-08-17	2020-08-21	10	0	0	0	2024-03-24	1311	0	0	0	0	56	158	22.4323	7.3	46	7.2	271	0	0	2	1	1	0
3834	0	75	S32.000	32	2020-08-12	2020	8	5	2020-08-17	2020-08-20	8	0	0	0	2024-03-24	1312	0	0	1	2	60	158	24.0346	3.1	91	5	447	0	0	2	1	1	0
3835	0	74	S52.801	52	2020-08-12	2020	8	3	2020-08-15	2020-08-17	5	0	0	0	2024-03-24	1315	0	0	0	0	55	160	21.4844	4.9	100	8.8	459	0	0	2	0	0	0
3836	0	50	S32.000	32	2020-08-13	2020	8	4	2020-08-17	2020-08-20	7	0	0	0	2024-03-24	1312	0	0	0	0	48	155	19.9792	7	64	8.8	297	0	0	2	1	1	0
3837	1	68	S72.101	72	2020-08-13	2020	8	7	2020-08-20	2020-08-27	14	0	0	0	2024-03-24	1305	0	0	0	0	49.6	161	19.1351	10.68	93	4.7	433	1	0	3	0	1	0
3839	1	87	S72.101	72	2020-08-14	2020	8	3	2020-08-17	2020-08-23	9	0	0	0	2024-03-24	1309	0	0	0	1	75	167	26.8923	1.5	43	5.8	219	0	0	3	0	0	0
3840	0	64	S22.000	22	2020-08-14	2020	8	3	2020-08-17	2020-08-20	6	0	0	0	2024-03-24	1312	0	0	0	0	57	154	24.0344	2.6	60	5.5	263	0	0	2	1	1	0
3841	0	69	S32.000	32	2020-08-15	2020	8	4	2020-08-19	2020-08-21	6	0	0	0	2024-03-24	1311	0	0	0	0	65	149	29.278	8.82	60	5.72	391	0	0	2	1	1	0
3842	1	77	S22.000	22	2020-08-15	2020	8	3	2020-08-18	2020-08-21	6	0	0	0	2024-03-24	1311	1	1	0	1	61	161	23.533	4.2	82	6.1	386	0	0	2	1	1	0
3843	0	73	S22.000	22	2020-08-15	2020	8	3	2020-08-18	2020-08-21	6	0	0	0	2024-03-24	1311	0	0	0	0	56	161	21.6041	7.49	74	9.49	427	0	0	2	1	1	0
3844	0	74	S42.202	42	2020-08-15	2020	8	3	2020-08-18	2020-08-22	7	0	0	0	2024-03-24	1310	0	1	0	1	70	155	29.1363	4.6	65	5.8	168	0	0	3	0	0	0
3845	1	55	S72.201	72	2020-08-15	2020	8	4	2020-08-19	2020-08-30	15	1	1	1	2020-11-26	88	2	0	0	0	73	176	23.5666	4.43	52.3	5.7	321.7	0	0	2	0	0	0
3846	0	68	S22.000	22	2020-08-16	2020	8	4	2020-08-20	2020-08-27	11	0	0	0	2024-03-24	1305	0	0	0	0	70	159	27.6888	4.2	57	8.86	349	0	0	2	0	0	0
3847	1	50	S32.000	32	2020-08-16	2020	8	5	2020-08-21	2020-08-28	12	0	0	0	2024-03-24	1304	0	0	0	0	62	170	21.4533	2.5	45	6	145	1	0	2	0	0	0
3848	0	67	S72.101	72	2020-08-16	2020	8	4	2020-08-20	2020-08-27	11	0	0	0	2024-03-24	1305	0	0	0	0	55	157	22.3133	17.8	43	5.3	247	0	0	3	0	1	0
3849	0	67	S32.000	32	2020-08-16	2020	8	2	2020-08-18	2020-08-22	6	0	0	0	2024-03-24	1310	0	0	0	0	59	152	25.5367	5.7	84	5.09	515	0	0	2	0	0	0
3853	1	52	S32.000	32	2020-08-19	2020	8	2	2020-08-21	2020-08-26	7	0	0	0	2024-03-24	1306	0	0	0	0	58	168	20.5499	18.33	80	6.6	250	0	0	3	0	0	0
3854	0	62	S22.000	22	2020-08-19	2020	8	12	2020-08-31	2020-09-03	15	0	0	0	2024-03-24	1298	0	0	0	0	80	162	30.4832	2.8	69	5.8	241	0	0	2	0	0	0
3855	0	78	S72.000	72	2020-08-21	2020	8	4	2020-08-25	2020-08-29	8	1	1	1	2021-05-11	255	2	1	1	1	63	168	22.3214	4.8	75	3.8	256	0	0	3	0	1	0
3856	0	81	S32.000	32	2020-08-21	2020	8	1	2020-08-22	2020-08-26	5	0	0	0	2024-03-24	1306	1	1	0	1	48	158	19.2277	2	62	3.8	138	0	0	1	0	1	0
3857	0	72	S32.000	32	2020-08-22	2020	8	2	2020-08-24	2020-08-28	6	1	1	1	2023-04-04	949	2	0	0	0	51	155	21.2279	10.6	59	2.5	311	0	0	3	0	0	0
3859	0	63	S32.000	32	2020-08-22	2020	8	2	2020-08-24	2020-08-27	5	0	0	0	2024-03-24	1305	0	0	0	0	75	158	30.0433	4.5	49	4.3	288	0	0	2	0	1	0
3860	1	79	S32.000	32	2020-08-22	2020	8	2	2020-08-24	2020-08-26	4	0	0	0	2024-03-24	1306	0	0	0	0	52	165	19.1001	5.6	81	5.1	359	1	0	2	0	1	0
3863	1	64	S72.000	72	2020-08-23	2020	8	15	2020-09-07	2020-09-25	33	1	1	1	2021-05-17	234	2	0	0	0	65	161	25.0762	1.7	56	7.2	257	0	0	2	0	1	0
3864	0	69	S52.500	52	2020-08-24	2020	8	3	2020-08-27	2020-09-03	10	0	0	0	2024-03-24	1298	0	0	0	0	45	150	20	6.54	59	4.9	180	0	0	2	0	0	0
3865	1	89	S32.000	32	2020-08-24	2020	8	5	2020-08-29	2020-08-31	7	0	0	0	2024-03-24	1301	1	0	0	0	65	175	21.2245	6.69	107	6.1	443	0	0	3	0	1	0
3866	0	60	S72.000	72	2020-08-24	2020	8	3	2020-08-27	2020-09-03	10	0	0	0	2024-03-24	1298	0	0	0	0	62	160	24.2188	9.6	53	2.93	189	0	0	1	0	1	0
3867	0	65	S32.000	32	2020-08-24	2020	8	5	2020-08-29	2020-08-30	6	0	0	0	2024-03-24	1302	0	0	0	0	53	160	20.7031	5.2	80	4.9	311	0	0	3	0	1	0
3868	0	62	S32.000	32	2020-08-25	2020	8	2	2020-08-27	2020-08-29	4	0	0	0	2024-03-24	1303	0	0	0	0	57	158	22.8329	7.6	52	5.6	362	0	0	2	1	1	0
3869	0	76	S32.000	32	2020-08-26	2020	8	2	2020-08-28	2020-08-31	5	0	0	0	2024-03-24	1301	0	0	0	0	50	146	23.4566	16.47	92	9.97	454	0	0	2	0	1	0
3872	0	67	S32.000	32	2020-08-27	2020	8	4	2020-08-31	2020-09-04	8	0	0	0	2024-03-24	1297	0	0	0	0	72	168	25.5102	6.6	67	4.5	437	0	0	2	0	1	0
3873	0	84	S72.101	72	2020-08-28	2020	8	1	2020-08-29	2020-09-04	7	0	0	0	2024-03-24	1297	0	1	0	0	58	158	23.2335	2.7	54	4.4	175	0	0	2	0	1	0
3874	0	63	S52.801	52	2020-08-28	2020	8	3	2020-08-31	2020-09-05	8	0	0	0	2024-03-24	1296	0	0	0	0	50	157	20.2848	5.3	45	4.1	293	0	0	2	1	0	0
3875	0	92	S72.101	72	2020-08-29	2020	8	2	2020-08-31	2020-09-05	7	0	0	0	2024-03-24	1296	0	0	0	1	50	150	22.2222	14.8	68	9.98	262	0	0	2	0	0	0
3878	0	88	S72.000	72	2020-08-29	2020	8	3	2020-09-01	2020-09-10	12	0	0	0	2024-03-24	1291	1	1	0	0	48	155	19.9792	9.3	75	3.9	314	0	0	2	0	0	0
3882	0	81	S52.801	52	2020-08-31	2020	8	1	2020-09-01	2020-09-03	3	0	0	0	2024-03-24	1298	0	0	0	0	55	150	24.4444	6.3	55	4.8	332	0	0	2	0	1	0
3883	0	84	S22.000	22	2020-08-31	2020	8	1	2020-09-01	2020-09-02	2	0	0	0	2024-03-24	1299	0	0	0	0	60	158	24.0346	12.26	82	3.3	340	0	0	3	0	1	0
3885	1	56	S22.000	22	2020-08-31	2020	8	2	2020-09-02	2020-09-10	10	0	0	0	2024-03-24	1291	0	0	0	0	70	165	25.7117	9.4	85	3.9	418	0	0	2	0	0	0
3887	0	65	S52.801	52	2020-09-01	2020	9	3	2020-09-04	2020-09-18	17	0	0	0	2024-03-24	1283	0	0	0	0	52	154	21.9261	8.3	90	7.6	352	0	0	2	0	0	0
3888	0	55	S32.000	32	2020-09-02	2020	9	1	2020-09-03	2020-09-06	4	0	0	0	2024-03-24	1295	0	0	0	0	70	163	26.3465	4.7	55	5	271	0	0	2	0	1	0
3889	0	59	S32.000	32	2020-09-02	2020	9	3	2020-09-05	2020-09-11	9	0	0	0	2024-03-24	1290	0	0	0	0	45	158	18.026	5	78	4.2	289	0	0	3	0	0	0
3891	0	86	S72.101	72	2020-09-03	2020	9	4	2020-09-07	2020-09-15	12	0	0	0	2024-03-24	1286	0	0	0	0	55	155	22.8928	6.08	52	7	302	0	0	2	0	1	0
3892	0	73	S32.000	32	2020-09-03	2020	9	2	2020-09-05	2020-09-08	5	0	0	0	2024-03-24	1293	1	0	0	0	44	155	18.3143	5.26	46	3.2	324	0	0	2	0	1	0
3893	0	62	S72.000	72	2020-09-04	2020	9	4	2020-09-08	2020-09-13	9	0	0	0	2024-03-24	1288	0	0	0	0	52	158	20.83	8.5	75	8.7	521	0	0	3	1	1	0
3894	1	51	S32.000	32	2020-09-04	2020	9	8	2020-09-12	2020-09-24	20	0	0	0	2024-03-24	1277	0	0	0	0	60	168	21.2585	3.2	50	4.58	185	0	0	2	0	0	0
3895	0	86	S72.101	72	2020-09-05	2020	9	3	2020-09-08	2020-09-13	8	0	0	0	2024-03-24	1288	0	0	0	0	52.5	152	22.7233	4.4	47	6.32	193	0	0	1	0	0	0
3896	0	81	S22.000	22	2020-09-05	2020	9	7	2020-09-12	2020-09-15	10	0	0	0	2024-03-24	1286	0	1	0	1	40	142	19.8373	7.1	10	4.71	225	0	0	3	1	1	0
3897	0	76	S32.000	32	2020-09-05	2020	9	2	2020-09-07	2020-09-09	4	0	0	0	2024-03-24	1292	0	0	0	0	50	158	20.0288	10.93	51	4.6	270	0	0	2	0	1	0
3898	0	73	S72.101	72	2020-09-06	2020	9	3	2020-09-09	2020-09-13	7	0	0	0	2024-03-24	1288	1	1	0	0	75	155	31.2175	3.1	73	7.8	228	0	0	2	0	0	0
3899	0	56	S52.801	52	2020-09-06	2020	9	2	2020-09-08	2020-09-13	7	0	0	0	2024-03-24	1288	0	0	0	0	75	165	27.5482	8.5	88	4.1	437	0	0	3	1	1	0
3903	0	71	S52.801	52	2020-09-07	2020	9	2	2020-09-09	2020-09-12	5	0	0	0	2024-03-24	1289	0	0	0	0	59	160	23.0469	3	81	4.5	320	0	0	2	0	1	0
3904	0	70	S72.101	72	2020-09-08	2020	9	4	2020-09-12	2020-09-25	17	0	0	0	2024-03-24	1276	0	1	1	1	45	155	18.7305	9.2	101	5.2	565	0	0	2	0	0	0
3906	0	62	S52.801	52	2020-09-08	2020	9	4	2020-09-12	2020-09-16	8	0	0	0	2024-03-24	1285	0	0	0	0	40	140	20.4082	7.5	45	3.95	244	0	0	3	0	0	0
3909	0	77	S32.000	32	2020-09-09	2020	9	3	2020-09-12	2020-09-14	5	0	0	0	2024-03-24	1287	0	0	0	0	51	155	21.2279	5	70	6.6	318	0	0	2	0	1	0
3910	0	58	S22.000	22	2020-09-09	2020	9	5	2020-09-14	2020-09-20	11	0	0	0	2024-03-24	1281	0	0	0	0	70	163	26.3465	20	54	10.7	334	0	0	3	0	0	0
3911	1	93	S72.101	72	2020-09-09	2020	9	6	2020-09-15	2020-09-19	10	0	0	0	2024-03-24	1282	0	0	0	0	52	170	17.9931	8	48	2.9	159	0	0	2	0	1	0
3912	0	89	S72.101	72	2020-09-09	2020	9	3	2020-09-12	2020-09-19	10	0	0	0	2024-03-24	1282	0	0	0	0	50	155	20.8117	4.6	44	3.9	220	0	0	2	0	1	0
3914	0	73	S22.000	22	2020-09-11	2020	9	3	2020-09-14	2020-09-16	5	0	0	0	2024-03-24	1285	0	0	0	0	55	153	23.4952	3.52	58	4.46	245	0	0	2	1	1	0
3917	0	62	S42.202	42	2020-09-11	2020	9	3	2020-09-14	2020-09-21	10	0	0	0	2024-03-24	1280	0	0	0	0	50	150	22.2222	8.08	33	8.1	234	0	0	2	0	1	0
3918	0	54	S52.801	52	2020-09-11	2020	9	4	2020-09-15	2020-09-21	10	0	0	0	2024-03-24	1280	0	0	0	0	45	150	20	4.64	38	4.3	151	0	0	3	0	0	0
3919	1	69	S52.801	52	2020-09-12	2020	9	9	2020-09-21	2020-09-27	15	0	0	0	2024-03-24	1274	0	0	0	0	56	163	21.0772	8.7	57	5.2	297	0	0	3	0	0	0
3920	1	51	S22.000	22	2020-09-12	2020	9	4	2020-09-16	2020-09-24	12	0	0	0	2024-03-24	1277	0	0	0	0	75	172	25.3515	7.82	45	5	307	0	0	1	0	0	0
3921	0	60	S32.000	32	2020-09-13	2020	9	3	2020-09-16	2020-09-18	5	0	0	0	2024-03-24	1283	0	0	0	0	58	158	23.2335	7.7	77	6.1	289	0	0	3	0	0	0
3922	0	90	S72.000	72	2020-09-13	2020	9	2	2020-09-15	2020-09-19	6	0	0	0	2024-03-24	1282	1	0	0	0	44	158	17.6254	7.4	60	2.8	176	0	0	1	1	1	0
3923	0	75	S72.101	72	2020-09-13	2020	9	2	2020-09-15	2020-09-21	8	0	0	0	2023-09-25	1099	2	0	0	0	60	155	24.974	5.9	84	4.8	267	0	0	2	0	1	0
3925	1	51	S22.000	22	2020-09-13	2020	9	3	2020-09-16	2020-09-27	14	0	0	0	2024-03-24	1274	0	0	0	0	48	165	17.6309	4.7	64	5.4	251	1	1	2	0	0	0
3926	0	60	S52.801	52	2020-09-14	2020	9	2	2020-09-16	2020-09-22	8	0	0	0	2024-03-24	1279	0	0	0	0	69	162	26.2917	7.2	75	4.3	341	0	0	2	0	1	0
3927	0	77	S72.000	72	2020-09-14	2020	9	3	2020-09-17	2020-09-22	8	0	0	0	2024-03-24	1279	0	0	0	0	52	154	21.9261	3.8	71	5.5	308	0	0	2	1	1	0
3928	1	60	S72.101	72	2020-09-14	2020	9	7	2020-09-21	2020-09-27	13	0	0	0	2024-03-24	1274	0	0	0	0	60	175	19.5918	5.28	100	3.9	264	0	0	2	0	0	0
3930	1	59	S22.000	22	2020-09-15	2020	9	2	2020-09-17	2020-09-19	4	0	0	0	2024-03-24	1282	0	0	0	0	65	173	21.7181	5.71	39	6.9	283	0	0	2	0	0	0
3931	0	51	S52.500	52	2020-09-15	2020	9	3	2020-09-18	2020-09-25	10	0	0	0	2024-03-24	1276	0	0	0	0	60	160	23.4375	5.72	56	4.4	295	0	0	2	0	0	0
3932	0	60	S32.000	32	2020-09-16	2020	9	3	2020-09-19	2020-09-21	5	0	0	0	2024-03-24	1280	0	0	0	0	56	165	20.5693	6.5	72	4.7	260	0	0	2	1	1	0
3934	0	58	S32.000	32	2020-09-16	2020	9	2	2020-09-18	2020-09-22	6	0	0	0	2024-03-24	1279	0	0	0	0	65	163	24.4646	4.2	76	5.6	308	0	0	2	0	1	0
3935	0	65	S32.000	32	2020-09-16	2020	9	2	2020-09-18	2020-09-20	4	0	0	0	2024-03-24	1281	0	0	0	0	60	155	24.974	5.44	56	5.3	292	0	0	3	0	1	0
3936	1	58	S52.500	52	2020-09-16	2020	9	6	2020-09-22	2020-09-26	10	0	0	0	2024-03-24	1275	0	0	0	0	75	165	27.5482	6.4	55	6.6	278	1	0	2	0	0	0
3937	1	50	S32.000	32	2020-09-16	2020	9	7	2020-09-23	2020-09-27	11	0	0	0	2024-03-24	1274	0	0	0	0	85	163	31.9922	5	76	5.7	396	0	0	3	0	0	0
3938	0	55	S52.801	52	2020-09-17	2020	9	2	2020-09-19	2020-09-25	8	0	0	0	2024-03-24	1276	0	0	0	0	59	154	24.8777	3	51	5.4	198	0	0	2	0	0	0
3941	1	84	S72.000	72	2020-09-19	2020	9	4	2020-09-23	2020-09-27	8	0	0	0	2024-03-24	1274	0	0	0	0	60	170	20.7612	12	60	4	373	0	0	2	0	1	0
3944	0	51	S52.801	52	2020-09-20	2020	9	6	2020-09-26	2020-09-30	10	0	0	0	2024-03-24	1271	0	0	0	0	57	160	22.2656	6.4	118	7.2	341	0	0	2	0	0	0
3945	0	82	S32.000	32	2020-09-20	2020	9	3	2020-09-23	2020-09-26	6	1	1	1	2022-02-11	503	2	1	0	0	52	145	24.7325	10.77	70	5.5	270	0	0	2	0	1	0
3947	0	70	S42.202	42	2020-09-20	2020	9	4	2020-09-24	2020-10-01	11	0	0	0	2024-03-24	1270	0	0	0	0	61	156	25.0657	5	59	6.96	219	0	0	2	0	0	0
3948	1	71	S72.101	72	2020-09-20	2020	9	4	2020-09-24	2020-09-26	6	0	0	0	2024-03-24	1275	1	0	0	0	65	168	23.03	5.7	61	6.3	359	0	0	2	0	1	0
3949	0	68	S72.201	72	2020-09-20	2020	9	2	2020-09-22	2020-09-29	9	0	0	0	2024-03-24	1272	1	0	0	0	60	150	26.6667	8.5	97	7.01	333	0	0	3	1	1	0
3951	0	91	S72.000	72	2020-09-21	2020	9	3	2020-09-24	2020-09-29	8	0	0	0	2024-03-24	1272	0	0	0	0	40	154	16.8663	3.59	58	7.06	312	0	0	2	1	0	0
3952	1	61	S32.000	32	2020-09-21	2020	9	2	2020-09-23	2020-10-06	15	0	0	0	2024-03-24	1265	0	0	0	0	78	168	27.6361	7	47	6.49	153	0	0	3	0	0	0
3953	0	57	S22.000	22	2020-09-22	2020	9	2	2020-09-24	2020-09-26	4	0	0	0	2024-03-24	1275	0	0	0	0	62	160	24.2188	7.9	80	3.7	354	0	0	2	0	1	0
3955	1	63	S32.000	32	2020-09-23	2020	9	15	2020-10-08	2020-10-13	20	0	0	0	2024-03-24	1258	0	0	0	0	70	170	24.2215	9.81	64.7	6.37	326.9	0	0	2	1	1	0
3958	0	82	S32.000	32	2020-09-25	2020	9	1	2020-09-26	2020-10-03	8	0	0	0	2024-03-24	1268	0	0	0	0	50	142	24.7967	7.65	109	7.6	466	0	0	2	1	1	0
3959	0	61	S42.202	42	2020-09-25	2020	9	4	2020-09-29	2020-10-19	24	0	0	0	2024-03-24	1252	0	0	0	0	75	155	31.2175	4.99	77	10.06	254	0	0	3	0	0	0
3960	0	69	S22.000	22	2020-09-25	2020	9	5	2020-09-30	2020-10-06	11	0	0	0	2024-03-24	1265	0	0	0	1	60	160	23.4375	9.02	75	11.53	356	0	0	2	1	0	0
3961	1	75	S32.000	32	2020-09-25	2020	9	3	2020-09-28	2020-10-01	6	0	0	0	2024-03-24	1270	0	0	0	0	75	172	25.3515	6.69	58	4.04	377.5	0	0	2	0	0	0
3962	1	66	S32.000	32	2020-09-26	2020	9	3	2020-09-29	2020-10-07	11	0	0	0	2024-03-24	1264	0	1	0	0	67	165	24.6097	7.4	48	8.8	180	0	0	2	0	0	0
3963	1	69	S32.000	32	2020-09-27	2020	9	2	2020-09-29	2020-09-30	3	0	0	0	2024-03-24	1271	0	0	0	0	88	165	32.3232	6.3	76	9.3	285	0	1	2	1	1	0
3964	0	79	S32.000	32	2020-09-28	2020	9	1	2020-09-29	2020-10-05	7	0	0	0	2024-03-24	1266	0	0	0	0	70	160	27.3438	5.3	69	4	191	0	0	1	0	1	0
3965	0	66	S32.000	32	2020-09-28	2020	9	2	2020-09-30	2020-10-06	8	0	0	0	2024-03-24	1265	0	0	0	0	55	158	22.0317	5	80	10	111	0	0	2	0	0	0
3966	0	62	S22.000	22	2020-09-29	2020	9	8	2020-10-07	2020-10-11	12	1	1	1	2021-11-18	403	2	0	0	0	65	156	26.7094	10.5	71	3.8	535	0	0	3	1	1	0
3968	0	62	S22.000	22	2020-09-30	2020	9	0	2020-09-30	2020-10-01	1	0	0	0	2024-03-24	1270	0	0	0	0	51	154	21.5045	5.6	61	6.3	392	0	0	2	0	0	0
3969	1	56	S22.000	22	2020-09-30	2020	9	7	2020-10-07	2020-10-13	13	1	1	1	2023-03-29	897	2	1	0	0	75	170	25.9516	5.5	75	4.42	372	0	0	2	0	0	0
3970	0	52	S52.500	52	2020-09-30	2020	9	7	2020-10-07	2020-10-12	12	0	0	0	2024-03-24	1259	0	0	0	0	60	160	23.4375	2	53	4.5	185	0	0	2	0	0	0
3972	1	85	S72.000	72	2020-10-01	2020	10	6	2020-10-07	2020-10-15	14	0	0	0	2024-03-24	1256	0	1	0	1	67	166	24.3141	5.2	45	5.6	212	0	0	2	0	0	0
3973	0	64	S42.202	42	2020-10-02	2020	10	7	2020-10-09	2020-10-12	10	0	0	0	2024-03-24	1259	0	0	0	0	60	156	24.6548	4.79	90	6.15	253	0	0	2	0	1	0
3974	0	68	S32.000	32	2020-10-09	2020	10	1	2020-10-10	2020-10-12	3	0	0	0	2024-03-24	1259	0	0	0	0	60	158	24.0346	6.6	70	4.1	393	0	0	3	0	1	0
3976	1	85	S72.000	72	2020-10-04	2020	10	4	2020-10-08	2020-10-12	8	0	0	0	2024-03-24	1259	0	0	0	0	65	170	22.4913	6.83	82	5.1	302	0	0	2	0	1	0
3977	1	55	S22.000	22	2020-10-04	2020	10	3	2020-10-07	2020-10-13	9	0	0	0	2024-03-24	1258	0	1	0	0	66	170	22.8374	7.24	84	5.7	395	0	0	2	0	0	0
3978	1	50	S72.000	72	2020-10-04	2020	10	4	2020-10-08	2020-10-11	7	0	0	0	2024-03-24	1260	0	0	0	0	55	168	19.487	7.08	101	5.7	446	0	0	3	0	0	0
3980	1	80	S72.101	72	2020-10-05	2020	10	3	2020-10-08	2020-10-14	9	0	0	0	2024-03-24	1257	1	0	0	0	45	160	17.5781	3.1	86	6.4	256	0	0	3	0	0	0
3981	0	67	S52.801	52	2020-10-06	2020	10	7	2020-10-13	2020-10-16	10	0	0	0	2024-03-24	1255	0	0	0	0	53	155	22.0604	9.87	84	7.1	559	0	0	2	1	1	0
3982	0	68	S32.000	32	2020-10-07	2020	10	3	2020-10-10	2020-10-12	5	0	0	0	2024-03-24	1259	0	0	0	0	55	165	20.202	3.1	42	3.3	263	0	0	1	0	0	0
3984	0	63	S32.000	32	2020-10-07	2020	10	3	2020-10-10	2020-10-13	6	0	0	0	2024-03-24	1258	0	0	0	0	59	157	23.9361	11.2	64	6.41	336	0	0	2	0	0	0
3988	0	83	S72.000	72	2020-10-09	2020	10	3	2020-10-12	2020-10-20	11	0	0	0	2024-03-24	1251	0	0	0	0	55	162	20.9572	6.1	57	3.9	295	0	0	3	0	0	0
3989	0	65	S72.900	72	2020-10-09	2020	10	7	2020-10-16	2020-11-07	29	0	0	0	2024-03-24	1233	0	0	0	0	80	165	29.3848	3.8	43	4.9	333	0	0	3	0	0	0
3991	0	66	S52.801	52	2020-10-11	2020	10	2	2020-10-13	2020-10-19	8	0	0	0	2024-03-24	1252	0	0	0	0	57	157	23.1247	6.4	63	5.48	531	0	0	2	0	0	0
3993	1	52	S72.900	72	2020-10-11	2020	10	6	2020-10-17	2020-10-25	14	0	0	0	2024-03-24	1246	0	0	0	0	65	165	23.8751	5.9	125	12.6	307	0	0	3	0	0	0
3995	0	59	S52.500	52	2020-10-11	2020	10	3	2020-10-14	2020-10-18	7	0	0	0	2024-03-24	1253	0	0	0	0	66	156	27.1203	3.2	64	7.1	202	0	0	2	1	1	0
3996	0	57	S32.000	32	2020-10-11	2020	10	8	2020-10-19	2020-10-22	11	0	0	0	2024-03-24	1249	0	0	0	0	70	165	25.7117	11	60	9.5	230	0	0	2	0	1	0
3997	1	77	S32.000	32	2020-10-11	2020	10	5	2020-10-16	2020-10-21	10	0	0	0	2024-03-24	1250	1	0	0	0	57	165	20.9366	4.38	50	5.2	278	0	1	1	0	1	0
3998	0	81	S32.000	32	2020-10-12	2020	10	2	2020-10-14	2020-10-16	4	0	0	0	2024-03-24	1255	0	1	1	1	60	150	26.6667	4.6	54	4.29	311	0	0	2	0	0	0
3999	0	68	S72.000	72	2020-10-12	2020	10	5	2020-10-17	2020-10-24	12	0	0	0	2024-03-24	1247	0	0	1	2	68	163	25.5937	7.1	72	8.2	295	0	0	2	0	1	0
4000	0	63	S52.500	52	2020-10-12	2020	10	3	2020-10-15	2020-10-18	6	0	0	0	2024-03-24	1253	0	0	0	0	48	150	21.3333	5.73	86	9.94	224	0	0	2	0	0	0
4002	0	57	S72.000	72	2020-10-13	2020	10	2	2020-10-15	2020-10-21	8	0	0	0	2024-03-24	1250	0	0	0	0	50	165	18.3655	2.8	73	4.5	212	0	0	2	0	0	0
4003	0	66	S22.000	22	2020-10-13	2020	10	3	2020-10-16	2020-10-18	5	0	0	0	2024-03-24	1253	0	0	0	0	42	154	17.7096	6.7	57	4.69	318	0	0	2	0	1	0
4004	0	89	S72.000	72	2020-10-14	2020	10	2	2020-10-16	2020-10-21	7	0	0	0	2024-03-24	1250	0	0	1	1	45	158	18.026	6.2	82	4.7	296	0	0	1	0	0	0
4006	0	54	S52.500	52	2020-10-14	2020	10	5	2020-10-19	2020-10-26	12	0	0	0	2024-03-24	1245	0	0	0	0	69	161	26.6193	5.2	108	13.4	454	0	0	2	0	0	0
4007	0	62	S52.801	52	2020-10-15	2020	10	4	2020-10-19	2020-10-23	8	0	0	0	2024-03-24	1248	0	0	0	0	67	158	26.8386	5.7	52	4.1	301	0	0	3	0	0	0
4008	0	52	S52.500	52	2020-10-15	2020	10	5	2020-10-20	2020-10-26	11	0	0	0	2024-03-24	1245	0	0	0	0	60	160	23.4375	9.1	56	3.7	514	0	0	2	0	0	0
4010	0	65	S32.000	32	2020-10-16	2020	10	5	2020-10-21	2020-10-25	9	0	0	0	2024-03-24	1246	0	0	0	0	39	145	18.5493	2.68	49	3.3	258	0	0	3	0	1	0
4011	0	54	S52.801	52	2020-10-16	2020	10	4	2020-10-20	2020-10-27	11	0	0	0	2024-03-24	1244	0	0	0	0	66	163	24.841	4.86	54	5.3	192	0	0	2	0	0	0
4012	1	76	S72.000	72	2020-10-16	2020	10	3	2020-10-19	2020-11-04	19	0	0	0	2024-03-24	1236	0	0	0	0	50	165	18.3655	4.4	44	5.4	545	0	0	3	0	0	0
4013	0	53	S42.202	42	2020-10-16	2020	10	4	2020-10-20	2020-10-27	11	0	0	0	2024-03-24	1244	0	0	0	0	61	160	23.8281	12.4	40	8	249	0	0	2	0	0	0
4014	0	54	S52.801	52	2020-10-16	2020	10	10	2020-10-26	2020-10-31	15	0	0	0	2024-03-24	1240	0	0	0	0	59	160	23.0469	7.54	65	7.3	443	0	0	2	0	0	0
4016	1	60	S52.801	52	2020-10-17	2020	10	4	2020-10-21	2020-10-26	9	0	0	0	2024-03-24	1245	0	0	0	0	45	170	15.5709	7.02	43	4.1	216	1	1	2	0	0	0
4017	0	66	S22.000	22	2020-10-18	2020	10	4	2020-10-22	2020-10-27	9	0	0	0	2024-03-24	1244	0	0	0	0	70	168	24.8016	7.36	59	4.1	309	0	0	3	0	1	0
4018	0	72	S72.000	72	2020-10-19	2020	10	7	2020-10-26	2020-11-01	13	0	0	0	2024-03-24	1239	0	0	0	0	45	155	18.7305	3.63	89	9.4	266	0	0	2	0	1	0
4019	0	71	S72.101	72	2020-10-19	2020	10	5	2020-10-24	2020-11-02	14	0	0	0	2024-03-24	1238	0	0	0	3	44	152	19.0443	3.42	97	6.8	344	0	0	2	0	0	0
4021	0	61	S52.801	52	2020-10-20	2020	10	3	2020-10-23	2020-10-28	8	0	0	0	2024-03-24	1243	0	0	0	0	63	152	27.268	7.6	63	5.9	365	0	0	2	0	0	0
4022	0	66	S32.000	32	2020-10-20	2020	10	2	2020-10-22	2020-10-24	4	0	0	0	2024-03-24	1247	0	0	0	0	74	163	27.852	10.45	110	9.7	477	0	0	2	0	1	0
4025	0	79	S72.000	72	2020-10-21	2020	10	2	2020-10-23	2020-10-31	10	0	0	0	2024-03-24	1240	0	0	0	0	46	160	17.9688	8	74	5.4	322	0	0	2	0	1	0
4026	0	80	S72.101	72	2020-10-22	2020	10	6	2020-10-28	2020-11-06	15	0	0	0	2024-03-24	1234	0	0	0	0	52	150	23.1111	5.8	35	4.1	219	0	0	2	0	0	0
4027	1	68	S32.000	32	2020-10-22	2020	10	2	2020-10-24	2020-10-31	9	0	0	0	2024-03-24	1240	0	0	0	0	61	165	22.4059	8.1	66	5.5	225	0	0	3	0	1	0
4028	0	76	S32.000	32	2020-10-23	2020	10	5	2020-10-28	2020-11-02	10	0	0	0	2024-03-24	1238	0	0	0	0	65	160	25.3906	3.9	49	4.5	294	0	0	1	0	1	0
4032	0	68	S32.000	32	2020-10-24	2020	10	4	2020-10-28	2020-10-31	7	0	0	0	2024-03-24	1240	0	0	0	0	56	158	22.4323	12.36	93	5.69	442	0	0	2	0	0	0
4033	1	62	S72.000	72	2020-10-24	2020	10	3	2020-10-27	2020-10-29	5	0	0	0	2024-03-24	1242	0	0	0	0	60	165	22.0386	11.4	53	4.1	224	1	1	2	0	1	0
4036	0	65	S32.000	32	2020-10-26	2020	10	1	2020-10-27	2020-10-30	4	0	0	0	2024-03-24	1241	0	0	0	1	60	165	22.0386	13	108	16.6	482	0	0	2	0	0	0
4037	1	62	S32.000	32	2020-10-27	2020	10	3	2020-10-30	2020-11-04	8	0	0	0	2024-03-24	1236	0	0	0	0	75	165	27.5482	3.8	47	6.1	219	0	0	1	0	0	0
4038	0	68	S32.000	32	2020-10-27	2020	10	2	2020-10-29	2020-11-03	7	0	0	0	2024-03-24	1237	0	0	0	0	60	165	22.0386	14.1	47	10.2	278	0	0	2	0	1	0
4040	1	76	S72.101	72	2020-10-27	2020	10	9	2020-11-05	2020-11-10	14	0	0	0	2024-03-24	1230	1	0	0	0	70	172	23.6614	8.36	64	8	210	0	1	2	0	0	0
4041	1	55	S72.201	72	2020-10-28	2020	10	2	2020-10-30	2020-11-09	12	0	0	0	2024-03-24	1231	1	0	0	0	78	172	26.3656	7.94	51	6.03	138	0	0	2	0	0	0
4043	0	65	S72.000	72	2020-10-29	2020	10	6	2020-11-04	2020-11-10	12	0	0	0	2024-03-24	1230	0	0	0	0	60	158	24.0346	11.17	51	6.9	248	0	0	2	0	0	0
4044	1	94	S72.000	72	2020-10-29	2020	10	2	2020-10-31	2020-11-08	10	0	0	0	2024-03-24	1232	1	0	0	0	55	168	19.487	6	57	4.1	278	0	0	2	0	0	0
4045	0	78	S72.000	72	2020-10-30	2020	10	1	2020-10-31	2020-11-04	5	0	0	0	2024-03-24	1236	0	0	0	0	50	150	22.2222	3.3	59	7.06	237	0	0	2	0	1	0
4046	0	55	S52.801	52	2020-10-31	2020	10	3	2020-11-03	2020-11-08	8	0	0	0	2024-03-24	1232	0	0	0	0	75	166	27.2173	2.8	50	3.4	219	0	0	2	0	0	0
4047	0	53	S32.000	32	2020-10-31	2020	10	4	2020-11-04	2020-11-05	5	0	0	0	2024-03-24	1235	0	1	0	0	67	159	26.5021	8.05	60	5	280	0	0	2	0	0	0
4048	0	67	S32.000	32	2020-10-31	2020	10	2	2020-11-02	2020-11-05	5	0	0	0	2024-03-24	1235	0	0	0	0	60	155	24.974	10.14	45	3.9	324	0	0	2	0	1	0
4049	1	61	S52.801	52	2020-10-31	2020	10	3	2020-11-03	2020-11-10	10	0	0	0	2024-03-24	1230	0	0	0	0	60	168	21.2585	4.8	53	4.9	236	1	0	2	0	1	0
4050	1	83	S22.000	22	2020-11-03	2020	11	6	2020-11-09	2020-11-23	20	0	0	0	2024-03-24	1217	0	0	1	2	62	165	22.7732	10.45	81	6.5	289	0	0	2	0	0	0
4051	0	83	S32.000	32	2020-11-03	2020	11	2	2020-11-05	2020-11-08	5	0	0	0	2024-03-24	1232	0	0	0	0	45	142	22.317	8.32	50	4.1	264	0	0	3	0	0	0
4052	0	55	S42.202	42	2020-11-04	2020	11	1	2020-11-05	2020-11-09	5	0	0	0	2024-03-24	1231	0	0	0	0	56	160	21.875	5	46	6.1	144	0	0	2	0	0	0
4055	1	51	S52.801	52	2020-11-04	2020	11	5	2020-11-09	2020-11-23	19	0	0	0	2024-03-24	1217	0	0	0	0	70	168	24.8016	5.3	61	3.3	244	0	1	3	0	0	0
4056	0	74	S32.000	32	2020-11-05	2020	11	5	2020-11-10	2020-11-10	5	0	0	0	2024-03-24	1230	0	1	1	2	49	153	20.9321	3.5	80	5.1	283	0	0	1	1	0	0
4060	0	71	S72.000	72	2020-11-07	2020	11	5	2020-11-12	2020-11-22	15	0	0	0	2024-03-24	1218	0	0	0	0	45	150	20	1.39	64	8.84	427	0	0	3	0	1	0
4061	0	68	S32.000	32	2020-11-08	2020	11	2	2020-11-10	2020-11-12	4	0	0	0	2024-03-24	1228	0	0	0	0	55	158	22.0317	4.08	99	8.4	427	0	0	2	0	1	0
4062	0	83	S32.000	32	2020-11-08	2020	11	2	2020-11-10	2020-11-12	4	0	0	0	2024-03-24	1228	0	0	0	0	47	145	22.3543	3.39	40	4.2	84	0	0	2	0	0	0
4063	0	66	S72.101	72	2020-11-08	2020	11	2	2020-11-10	2020-11-15	7	0	0	0	2024-03-24	1225	1	1	0	1	50	160	19.5312	7.08	85	10.8	234	0	0	2	0	0	0
4064	0	79	S22.000	22	2020-11-08	2020	11	4	2020-11-12	2020-11-14	6	0	0	0	2024-03-24	1226	0	0	0	0	50	140	25.5102	4.13	49	5.98	183	0	0	2	0	1	0
4065	0	72	S32.000	32	2020-11-08	2020	11	3	2020-11-11	2020-11-13	5	0	0	0	2024-03-24	1227	0	0	0	0	70	160	27.3438	13.58	56	7.6	316	0	0	2	0	1	0
4066	0	84	S72.101	72	2020-11-08	2020	11	2	2020-11-10	2020-11-17	9	0	0	0	2024-03-24	1223	1	0	0	0	50	150	22.2222	6.82	45	7.56	223	0	0	2	0	0	0
4067	0	55	S42.202	42	2020-11-08	2020	11	4	2020-11-12	2020-11-20	12	0	0	0	2024-03-24	1220	0	0	0	0	70	161	27.0051	3.5	76	6.6	235	0	0	1	0	0	0
4068	0	55	S32.000	32	2020-11-08	2020	11	3	2020-11-11	2020-11-13	5	0	0	0	2024-03-24	1227	0	0	0	0	60	164	22.3081	12	66	5.39	327	0	0	2	0	0	0
4069	1	60	S52.801	52	2020-11-09	2020	11	7	2020-11-16	2020-11-20	11	0	0	0	2024-03-24	1220	0	0	0	0	65	160	25.3906	4.3	62	5.6	195	1	1	2	0	0	0
4071	1	56	S72.101	72	2020-11-10	2020	11	2	2020-11-12	2020-11-17	7	0	0	0	2024-03-24	1223	0	0	0	0	65	170	22.4913	10.22	65	6.26	366	0	0	2	0	0	0
4072	1	51	S22.000	22	2020-11-10	2020	11	6	2020-11-16	2020-11-23	13	0	0	0	2024-03-24	1217	0	0	0	0	80	168	28.3447	6.8	52	5.7	132	0	0	2	0	0	0
4073	0	76	S32.000	32	2020-11-11	2020	11	2	2020-11-13	2020-11-16	5	0	0	0	2024-03-24	1224	0	0	0	0	55	157	22.3133	6.9	85	7.8	272	0	0	2	0	1	0
4075	0	62	S52.801	52	2020-11-12	2020	11	4	2020-11-16	2020-11-20	8	0	0	0	2024-03-24	1220	0	0	0	0	70	147	32.3939	9.7	69	10.26	482	0	0	2	0	0	0
4076	1	67	S32.000	32	2020-11-13	2020	11	7	2020-11-20	2020-11-27	14	0	0	0	2024-03-24	1213	0	0	0	0	70	172	23.6614	14.48	91	8.4	386	1	1	2	0	1	0
4077	0	66	S22.000	22	2020-11-13	2020	11	1	2020-11-14	2020-11-15	2	0	0	0	2024-03-24	1225	0	0	0	0	65	165	23.8751	9.06	64	4.6	467	0	0	3	0	1	0
4078	0	67	S22.000	22	2020-11-13	2020	11	3	2020-11-16	2020-11-18	5	0	0	0	2024-03-24	1222	0	0	0	1	47	150	20.8889	4.1	74	7.02	224	0	0	2	0	0	0
4079	0	99	S72.101	72	2020-11-14	2020	11	3	2020-11-17	2020-11-23	9	0	0	0	2024-03-24	1217	1	0	0	0	70	160	27.3438	4.2	63	5	210	0	0	2	0	0	0
4080	1	62	S32.000	32	2020-11-14	2020	11	4	2020-11-18	2020-11-25	11	0	0	0	2024-03-24	1215	0	0	0	0	70	165	25.7117	4.8	73	6.9	319	0	0	2	0	0	0
4083	0	65	S22.000	22	2020-11-16	2020	11	4	2020-11-20	2020-11-22	6	0	0	0	2024-03-24	1218	0	0	0	0	70	163	26.3465	10.85	89	6.8	436	0	0	2	0	1	0
4084	0	68	S52.500	52	2020-11-16	2020	11	7	2020-11-23	2020-11-26	10	0	0	0	2024-03-24	1214	0	0	0	0	65	155	27.0552	5.89	63	6.6	241	0	0	2	0	0	0
4085	0	68	S32.000	32	2020-11-17	2020	11	6	2020-11-23	2020-11-27	10	0	0	0	2024-03-24	1213	0	0	0	0	62	154	26.1427	6.6	56	2.76	457	0	0	2	0	0	0
4086	0	87	S52.500	52	2020-11-17	2020	11	3	2020-11-20	2020-11-23	6	0	0	0	2024-03-24	1217	0	0	0	0	50	160	19.5312	11.3	62	5.3	323	0	0	2	0	0	0
4087	0	55	S52.500	52	2020-11-17	2020	11	2	2020-11-19	2020-11-23	6	0	0	0	2024-03-24	1217	0	0	0	0	55	150	24.4444	5.2	54	4.3	260	0	0	2	0	0	0
4088	1	73	S22.000	22	2020-11-18	2020	11	2	2020-11-20	2020-11-24	6	0	0	0	2024-03-24	1216	0	0	0	0	56	156	23.0112	5.6	97	8.58	261	0	1	3	0	1	0
4089	1	66	S72.101	72	2020-11-18	2020	11	3	2020-11-21	2020-12-05	17	0	0	0	2024-03-24	1205	0	0	0	0	60	160	23.4375	9	51	6.04	380	0	0	2	0	0	0
4090	0	62	S32.000	32	2020-11-18	2020	11	2	2020-11-20	2020-11-23	5	0	0	0	2024-03-24	1217	0	0	0	0	55	162	20.9572	8.7	75	4.4	288	0	0	2	0	1	0
4091	1	57	S22.000	22	2020-11-18	2020	11	5	2020-11-23	2020-11-27	9	0	0	0	2024-03-24	1213	0	0	0	0	78	175	25.4694	10.2	117	9.5	376	0	0	2	0	1	0
4095	1	54	S22.000	22	2020-11-18	2020	11	1	2020-11-19	2020-11-30	12	0	0	0	2024-03-24	1210	0	0	0	0	55	160	21.4844	7.3	44	4.3	184	1	0	2	0	0	0
4097	0	83	S72.101	72	2020-11-19	2020	11	2	2020-11-21	2020-11-26	7	1	1	1	2021-04-04	129	2	1	0	0	55	145	26.1593	3.3	86	6.9	368	0	0	3	0	1	0
4098	0	64	S52.801	52	2020-11-19	2020	11	4	2020-11-23	2020-12-02	13	0	0	0	2024-03-24	1208	0	0	0	0	47	153	20.0777	6.26	52	4.6	218	0	0	2	1	1	0
4099	1	87	S72.000	72	2020-11-20	2020	11	13	2020-12-03	2020-12-08	18	0	0	0	2024-03-24	1202	1	0	0	0	50	162	19.052	6.16	76	5.5	81	0	0	2	0	1	0
4100	1	68	S22.000	22	2020-11-21	2020	11	4	2020-11-25	2020-11-26	5	0	0	0	2024-03-24	1214	0	0	0	0	60	163	22.5827	3.3	56	5	228	1	0	2	1	1	0
4101	0	89	S72.101	72	2020-11-21	2020	11	5	2020-11-26	2020-12-08	17	0	0	0	2024-03-24	1202	1	1	0	0	70	152	30.2978	7.1	69	4.4	275	0	0	2	0	1	0
4103	0	80	S32.000	32	2020-11-22	2020	11	3	2020-11-25	2020-11-28	6	0	0	0	2024-03-24	1212	0	0	0	0	60	160	23.4375	6.7	68	1.5	358	0	0	2	0	0	0
4104	0	51	S32.000	32	2020-11-22	2020	11	3	2020-11-25	2020-12-02	10	0	0	0	2024-03-24	1208	0	0	0	0	52	150	23.1111	7	58	7.2	334	0	0	2	0	1	0
4108	0	87	S72.101	72	2020-11-23	2020	11	2	2020-11-25	2020-12-04	11	0	0	0	2024-03-24	1206	0	0	0	0	45	155	18.7305	8.5	67	3.4	352	0	0	3	0	1	0
4109	1	63	S32.000	32	2020-11-23	2020	11	3	2020-11-26	2020-12-01	8	0	0	0	2024-03-24	1209	0	0	0	0	63	160	24.6094	12.7	71	5.7	396	1	0	2	0	1	0
4110	0	67	S52.801	52	2020-11-23	2020	11	10	2020-12-03	2020-12-07	14	0	0	0	2024-03-24	1203	0	0	0	0	50	150	22.2222	6.1	55	5.5	235	0	0	3	0	0	0
4111	1	82	S32.000	32	2020-11-29	2020	11	8	2020-12-07	2020-12-10	11	1	1	1	2021-12-07	362	2	0	0	1	46	160	17.9688	6.7	63	4.6	372	0	0	2	1	0	0
4112	0	84	S72.101	72	2020-11-24	2020	11	2	2020-11-26	2020-12-04	10	0	0	0	2024-03-24	1206	1	1	0	0	45	145	21.4031	10.3	50	6.71	288	0	0	2	0	0	0
4113	0	66	S32.000	32	2020-11-24	2020	11	3	2020-11-27	2020-11-29	5	1	1	1	2021-09-19	294	2	0	0	0	60	165	22.0386	3.65	77	5.4	479	0	0	3	0	0	0
4114	0	74	S72.101	72	2020-11-24	2020	11	3	2020-11-27	2020-12-03	9	0	0	0	2024-03-24	1207	0	0	0	0	50	145	23.7812	2.4	60	6.5	300	0	0	2	1	1	0
4116	0	67	S22.000	22	2020-11-25	2020	11	3	2020-11-28	2020-12-02	7	0	0	0	2024-03-24	1208	0	0	0	0	60	160	23.4375	5.24	80	9	293	0	0	3	0	0	0
4117	0	50	S32.000	32	2020-11-26	2020	11	9	2020-12-05	2020-12-13	17	0	0	0	2024-03-24	1197	0	0	0	0	79	160	30.8594	8.1	43	5.8	183	0	0	2	0	0	0
4119	0	64	S52.801	52	2020-11-26	2020	11	6	2020-12-02	2020-12-07	11	0	0	0	2024-03-24	1203	0	0	0	0	62	160	24.2188	9.3	74	3.9	220	0	0	2	0	0	0
4120	0	56	S72.000	72	2020-11-26	2020	11	2	2020-11-28	2020-12-06	10	0	0	0	2024-03-24	1204	0	0	0	0	60	162	22.8624	9.98	62	5.9	218	0	0	2	0	1	0
4122	0	67	S52.500	52	2020-11-27	2020	11	4	2020-12-01	2020-12-07	10	0	0	0	2024-03-24	1203	0	0	0	0	43	158	17.2248	9.8	95	9.1	311	0	0	2	0	0	0
4123	0	79	S32.000	32	2020-11-28	2020	11	2	2020-11-30	2020-12-02	4	0	0	0	2024-03-24	1208	1	0	0	0	60	160	23.4375	7.7	74	7.9	239	0	0	2	0	1	0
4124	0	86	S72.000	72	2020-11-28	2020	11	11	2020-12-09	2020-12-18	20	0	0	0	2024-03-24	1192	0	0	0	0	52	152	22.5069	3.09	84	4.4	214	0	0	3	0	1	0
4125	1	70	S22.000	22	2020-11-28	2020	11	3	2020-12-01	2020-12-04	6	0	0	0	2024-03-24	1206	0	0	0	0	49	160	19.1406	4.99	43	4.13	384	0	0	2	0	0	0
4127	1	57	S32.000	32	2020-11-29	2020	11	3	2020-12-02	2020-12-05	6	0	0	0	2024-03-24	1205	0	0	0	0	75	175	24.4898	7.34	47	9.4	194	0	0	2	0	1	0
4129	0	80	S72.000	72	2020-11-29	2020	11	4	2020-12-03	2020-12-13	14	0	0	0	2024-03-24	1197	0	0	0	0	60	162	22.8624	6.1	68	6.5	425	0	0	2	0	1	0
4131	0	65	S32.000	32	2020-11-30	2020	11	1	2020-12-01	2020-12-03	3	0	0	0	2024-03-24	1207	0	0	0	0	56	158	22.4323	4.8	58	5.6	326	0	0	3	0	1	0
4132	1	71	S32.000	32	2020-11-30	2020	11	2	2020-12-02	2020-12-05	5	1	1	1	2022-05-16	527	2	0	0	0	70	165	25.7117	5	69	4.3	207	0	0	2	0	0	0
4133	1	71	S32.000	32	2020-11-30	2020	11	3	2020-12-03	2020-12-05	5	0	0	0	2024-03-24	1205	0	0	0	0	58	167	20.7967	3.5	49	6	342	0	0	2	1	0	0
4134	0	83	S32.000	32	2020-12-01	2020	12	3	2020-12-04	2020-12-07	6	0	0	0	2024-03-24	1203	0	0	0	0	62	158	24.8358	4.95	63	8.55	246	0	0	2	0	1	0
4135	0	70	S72.101	72	2020-12-01	2020	12	2	2020-12-03	2020-12-15	14	0	0	0	2024-03-24	1195	1	0	0	1	55	163	20.7008	7	32	2.5	108	0	0	2	0	1	0
4136	0	69	S52.801	52	2020-12-01	2020	12	2	2020-12-03	2020-12-10	9	0	0	0	2024-03-24	1200	0	0	0	0	59	150	26.2222	3	58	5.87	171	0	0	2	0	0	0
4137	1	87	S72.000	72	2020-12-02	2020	12	5	2020-12-07	2020-12-13	11	0	0	0	2024-03-24	1197	1	1	0	0	62	165	22.7732	6.3	60	4	385	0	0	2	0	1	0
4139	0	55	S22.000	22	2020-12-03	2020	12	4	2020-12-07	2020-12-09	6	0	0	0	2024-03-24	1201	0	0	0	0	62	156	25.4767	5.5	66	4.7	192	0	0	2	0	1	0
4140	0	71	S22.000	22	2020-12-04	2020	12	3	2020-12-07	2020-12-09	5	0	0	0	2024-03-24	1201	0	0	0	0	60	160	23.4375	2.8	76	5.9	226	0	0	2	0	1	0
4141	0	52	S72.000	72	2020-12-04	2020	12	4	2020-12-08	2020-12-12	8	0	0	0	2024-03-24	1198	0	0	0	0	55	160	21.4844	6	55	5.7	281	0	0	2	0	0	0
4142	1	73	S72.101	72	2020-12-05	2020	12	3	2020-12-08	2020-12-16	11	0	0	0	2024-03-24	1194	0	0	0	0	60	168	21.2585	5.8	74	5.8	171	0	0	2	0	0	0
4144	0	87	S72.000	72	2020-12-06	2020	12	3	2020-12-09	2020-12-15	9	0	0	0	2024-03-24	1195	1	0	0	0	60	150	26.6667	6.26	64	8.48	217	0	0	2	0	1	0
4145	0	52	S52.500	52	2020-12-06	2020	12	12	2020-12-18	2020-12-18	12	0	0	0	2024-03-24	1192	0	0	0	0	60	160	23.4375	4.2	56	10.4	345	0	0	3	0	0	0
4146	0	89	S22.000	22	2020-12-06	2020	12	4	2020-12-10	2020-12-12	6	0	0	0	2024-03-24	1198	1	0	0	0	35	142	17.3577	6.3	147	11.1	412	0	0	2	1	1	0
4147	0	52	S32.000	32	2020-12-06	2020	12	4	2020-12-10	2020-12-16	10	0	0	0	2024-03-24	1194	0	0	0	0	65	155	27.0552	6	59	6	173	0	0	3	0	0	0
4148	1	78	S32.000	32	2020-12-07	2020	12	10	2020-12-17	2020-12-19	12	0	0	0	2024-03-24	1191	0	0	0	0	55	168	19.487	7.5	78	5.2	374	1	0	2	1	0	0
4151	0	77	S22.000	22	2020-12-08	2020	12	3	2020-12-11	2020-12-13	5	0	0	0	2024-03-24	1197	1	0	0	0	72	158	28.8415	5.9	43	5	260	0	0	2	1	1	0
4152	1	64	S32.000	32	2020-12-08	2020	12	4	2020-12-12	2020-12-14	6	1	1	1	2021-07-29	227	2	0	0	0	65	170	22.4913	5.07	67	5.9	347	0	0	2	0	0	0
4153	1	51	S52.801	52	2020-12-08	2020	12	4	2020-12-12	2020-12-17	9	0	0	0	2024-03-24	1193	0	0	0	0	65	160	25.3906	9.73	38	5.5	159	1	0	1	0	0	0
4154	1	67	S32.000	32	2020-12-09	2020	12	2	2020-12-11	2020-12-20	11	0	0	0	2024-03-24	1190	0	0	0	0	58	162	22.1003	6.86	52	7.6	269	1	0	3	0	0	0
4156	1	54	S72.000	72	2020-12-09	2020	12	2	2020-12-11	2020-12-18	9	0	0	0	2024-03-24	1192	0	0	0	0	60	167	21.5139	7.1	66	5	420	0	0	2	0	1	0
4157	0	58	S32.000	32	2020-12-10	2020	12	5	2020-12-15	2020-12-19	9	0	0	0	2024-03-24	1191	0	0	0	0	74	162	28.1969	17	37	3.8	421	0	0	1	0	0	0
4158	0	84	S42.202	42	2020-12-10	2020	12	6	2020-12-16	2020-12-27	17	0	0	0	2024-03-24	1183	0	0	0	0	40	150	17.7778	4.6	58	6.78	394	0	0	2	0	1	0
4159	0	81	S72.000	72	2020-12-10	2020	12	5	2020-12-15	2020-12-22	12	0	0	0	2024-03-24	1188	1	0	0	0	50	155	20.8117	9.1	89	8.2	224	0	0	2	0	0	0
4160	0	76	S72.000	72	2020-12-12	2020	12	4	2020-12-16	2020-12-26	14	0	0	0	2024-03-24	1184	0	0	0	0	45	155	18.7305	7.8	55	7.8	350	0	0	3	0	0	0
4161	0	64	S72.000	72	2020-12-12	2020	12	3	2020-12-15	2020-12-22	10	0	0	0	2024-03-24	1188	0	0	0	0	60	160	23.4375	3	86	6.6	453	0	0	2	1	1	0
4162	1	52	S32.000	32	2020-12-12	2020	12	4	2020-12-16	2020-12-19	7	0	0	0	2024-03-24	1191	0	0	0	0	82	174	27.0842	8.5	42.8	5.95	362.8	0	0	2	0	1	0
4163	0	65	S32.000	32	2020-12-12	2020	12	4	2020-12-16	2020-12-19	7	0	0	0	2024-03-24	1191	0	0	0	0	60	163	22.5827	2.5	77	7.3	194	0	0	2	0	1	0
4165	1	66	S72.101	72	2020-12-12	2020	12	5	2020-12-17	2020-12-26	14	0	0	0	2024-03-24	1184	0	0	0	0	65	170	22.4913	2.93	52.6	4.43	408.1	0	0	2	0	0	0
4166	0	68	S22.000	22	2020-12-13	2020	12	2	2020-12-15	2020-12-18	5	0	0	0	2024-03-24	1192	0	0	0	0	57	159	22.5466	3.4	72	5.4	322	0	0	2	0	1	0
4167	0	71	S22.000	22	2020-12-13	2020	12	3	2020-12-16	2020-12-18	5	0	0	0	2024-03-24	1192	0	0	0	0	60	160	23.4375	6.8	77	3	234	0	0	3	1	1	0
4170	1	71	S32.000	32	2020-12-14	2020	12	4	2020-12-18	2020-12-22	8	0	0	0	2024-03-24	1188	0	0	0	0	95	175	31.0204	4.07	57	6.8	365	0	0	1	0	0	0
4172	0	72	S22.000	22	2020-12-14	2020	12	3	2020-12-17	2020-12-19	5	0	0	0	2024-03-24	1191	0	0	0	0	43	152	18.6115	4.2	53	5.8	223	0	0	2	0	0	1
4173	0	51	S42.202	42	2020-12-14	2020	12	3	2020-12-17	2020-12-21	7	0	0	0	2024-03-24	1189	0	0	0	0	65	155	27.0552	6.6	78	8.6	245	0	0	2	0	0	0
4174	0	70	S22.000	22	2020-12-15	2020	12	2	2020-12-17	2020-12-19	4	0	0	0	2024-03-24	1191	0	0	0	0	57	148	26.0226	5.2	49	7.03	223	0	0	2	0	0	0
4175	0	72	S32.000	32	2020-12-15	2020	12	3	2020-12-18	2020-12-19	4	1	1	1	2022-07-04	562	2	0	0	0	35	150	15.5556	6.67	51	5.85	323	0	0	2	0	0	0
4176	1	52	S52.801	52	2020-12-15	2020	12	3	2020-12-18	2020-12-21	6	0	0	0	2024-03-24	1189	0	0	0	0	70	175	22.8571	7.62	48	6.55	252	1	0	1	0	0	0
4178	0	84	S22.000	22	2020-12-16	2020	12	5	2020-12-21	2020-12-26	10	0	0	0	2024-03-24	1184	0	0	0	0	48	145	22.83	7.36	32	7.1	172	0	0	3	1	0	1
4179	1	93	S72.000	72	2020-12-16	2020	12	3	2020-12-19	2021-03-25	99	0	0	0	2024-03-24	1095	0	0	0	0	50	170	17.301	3.6	77	4.6	172	0	0	1	0	0	0
4180	0	70	S52.801	52	2020-12-16	2020	12	2	2020-12-18	2020-12-20	4	0	0	0	2024-03-24	1190	0	0	0	0	45	155	18.7305	9.2	62	7.6	300	0	0	3	0	1	0
4181	0	72	S32.000	32	2020-12-17	2020	12	6	2020-12-23	2020-12-26	9	0	0	0	2024-03-24	1184	0	0	0	0	70	163	26.3465	6.86	46	8.7	331	0	0	2	0	1	0
4183	0	93	S72.101	72	2020-12-18	2020	12	10	2020-12-28	2021-01-06	19	0	0	0	2024-03-24	1173	1	0	0	0	40	150	17.7778	6.6	45	4.6	257	0	0	2	1	0	0
4185	1	52	S72.900	72	2020-12-18	2020	12	13	2020-12-31	2021-01-09	22	0	0	0	2024-03-24	1170	0	0	0	0	83	170	28.7197	4.59	114.3	10.35	235.7	0	0	1	0	0	0
4186	1	74	S72.101	72	2020-12-18	2020	12	6	2020-12-24	2021-01-04	17	0	0	0	2024-03-24	1175	1	0	0	2	55	168	19.487	5.3	39	7.1	246	0	0	2	0	1	0
4187	0	68	S22.000	22	2020-12-19	2020	12	3	2020-12-22	2020-12-24	5	0	0	0	2024-03-24	1186	0	0	0	0	62	160	24.2188	3.9	57	4.4	221	0	0	1	0	0	0
4189	0	58	S32.000	32	2020-12-19	2020	12	6	2020-12-25	2020-12-27	8	0	0	0	2024-03-24	1183	0	0	0	0	52	152	22.5069	5.6	77	6.2	320	0	0	2	0	0	0
4190	1	73	S72.101	72	2020-12-20	2020	12	2	2020-12-22	2020-12-24	4	0	0	0	2024-03-24	1186	0	0	0	0	54	168	19.1327	7.9	55	7.9	262	0	0	3	1	1	0
4191	0	76	S22.000	22	2020-12-20	2020	12	3	2020-12-23	2020-12-27	7	0	0	0	2024-03-24	1183	0	0	0	0	40	155	16.6493	7	70	3.8	259	0	0	2	1	1	0
4197	0	67	S52.801	52	2020-12-22	2020	12	2	2020-12-24	2020-12-27	5	0	0	0	2024-03-24	1183	0	0	0	0	53	170	18.3391	2.2	55	3.4	255	0	0	2	0	0	0
4198	0	73	S72.101	72	2020-12-23	2020	12	2	2020-12-25	2020-12-27	4	1	1	1	2021-11-13	321	2	0	0	0	56	167	20.0796	7.1	48	4.3	164	0	0	3	0	1	0
4199	0	69	S32.000	32	2020-12-23	2020	12	3	2020-12-26	2020-12-28	5	0	0	0	2024-03-24	1182	0	0	0	0	60	160	23.4375	7.73	58	9	223	0	0	2	0	0	0
4202	0	92	S72.101	72	2020-12-24	2020	12	4	2020-12-28	2021-01-02	9	0	0	0	2024-03-24	1177	1	1	0	0	41	150	18.2222	5.97	57	6.6	292	0	0	2	0	1	0
4203	0	87	S72.101	72	2020-12-24	2020	12	2	2020-12-26	2020-12-30	6	0	0	0	2024-03-24	1180	1	0	0	0	50	160	19.5312	1.7	28	7.8	135	0	0	2	0	1	0
4204	0	65	S22.000	22	2020-12-24	2020	12	4	2020-12-28	2020-12-30	6	0	0	0	2024-03-24	1180	0	0	0	0	50	156	20.5457	3.3	63	4.7	189	0	0	2	1	1	0
4206	0	68	S72.000	72	2020-12-25	2020	12	1	2020-12-26	2021-01-09	15	0	0	0	2024-03-24	1170	1	0	0	2	56	160	21.875	6.19	56	6.87	370	0	0	2	0	0	0
4207	0	73	S22.000	22	2020-12-25	2020	12	4	2020-12-29	2021-01-03	9	1	1	1	2022-01-24	386	2	0	0	0	65	162	24.7676	7.55	31	6.3	187	0	0	2	1	1	0
4208	1	85	S72.101	72	2020-12-25	2020	12	4	2020-12-29	2021-01-01	7	0	0	0	2024-03-24	1178	0	0	0	0	66.4	158	26.5983	8.1	59	5.3	314	0	0	2	0	1	0
4209	0	91	S72.000	72	2020-12-25	2020	12	4	2020-12-29	2021-01-03	9	0	0	0	2024-02-02	1125	2	0	0	0	40	155	16.6493	3.7	71	3.7	233	0	0	2	0	0	0
4211	0	75	S22.000	22	2020-12-26	2020	12	5	2020-12-31	2021-01-03	8	0	0	0	2024-03-24	1176	0	0	0	0	55	150	24.4444	6.9	52	3.5	286	0	0	2	1	1	0
4212	1	60	S32.000	32	2020-12-27	2020	12	4	2020-12-31	2021-01-04	8	0	0	0	2024-03-24	1175	0	0	0	0	59	168	20.9042	6.22	77	9.4	192	1	1	2	0	0	0
4214	0	63	S52.500	52	2020-12-27	2020	12	4	2020-12-31	2021-01-03	7	0	0	0	2024-03-24	1176	0	0	0	0	60	155	24.974	5.2	67	5.3	281	0	0	2	0	0	0
4215	0	87	S32.000	32	2020-12-27	2020	12	3	2020-12-30	2021-01-04	8	0	0	0	2024-03-24	1175	0	0	0	0	63	156	25.8876	9.91	231	12.7	364	0	0	3	0	1	0
4217	0	64	S32.000	32	2020-12-27	2020	12	4	2020-12-31	2021-01-08	12	0	0	0	2024-03-24	1171	0	0	0	0	60	165	22.0386	18.28	84	4.7	335	0	0	2	0	0	0
4218	0	66	S32.000	32	2020-12-28	2020	12	1	2020-12-29	2020-12-31	3	0	0	0	2024-03-24	1179	0	0	0	0	65	160	25.3906	3	59	4.3	230	0	0	1	1	1	0
4219	0	88	S72.000	72	2020-12-29	2020	12	4	2021-01-02	2021-01-12	14	0	0	0	2024-03-24	1167	0	1	1	2	45	160	17.5781	9	101	5.5	242	0	0	2	0	1	0
4221	1	54	S32.000	32	2020-12-29	2020	12	6	2021-01-04	2021-01-13	15	0	0	0	2024-03-24	1166	0	0	0	0	70	170	24.2215	8.37	67.3	7.25	516.2	0	0	1	0	1	0
4222	1	80	S72.000	72	2020-12-30	2020	12	14	2021-01-13	2021-01-22	23	0	0	0	2024-03-24	1157	0	0	0	0	100	178	31.5617	8.9	54	4.72	342	0	0	2	0	0	0
4224	1	66	S32.000	32	2020-12-31	2020	12	4	2021-01-04	2021-01-11	11	0	0	0	2024-03-24	1168	0	0	0	0	71	165	26.079	6.42	84	5.9	290	0	0	2	0	0	0
4225	0	65	S72.201	72	2020-12-31	2020	12	2	2021-01-02	2021-01-13	13	1	1	1	2022-09-09	604	2	1	0	0	62	158	24.8358	4.1	70	5.22	370	0	0	3	0	1	0
4226	1	83	S72.000	72	2020-12-31	2020	12	6	2021-01-06	2021-01-22	22	0	0	0	2024-03-24	1157	1	1	0	1	72	167	25.8166	8.84	58	3.5	307	0	0	2	0	0	0
4227	1	63	S32.000	32	2021-01-01	2021	1	4	2021-01-05	2021-01-08	7	0	0	0	2024-03-24	1171	0	0	0	0	56	165	20.5693	17.06	53	4.6	290	0	0	3	0	1	0
4228	1	67	S72.000	72	2021-01-01	2021	1	4	2021-01-05	2021-01-09	8	0	0	0	2024-03-24	1170	1	0	0	1	71.4	169	24.9991	9.6	81	3.9	306	0	0	2	0	1	0
4229	1	50	S22.000	22	2021-01-02	2021	1	3	2021-01-05	2021-01-09	7	0	0	0	2024-03-24	1170	0	0	0	0	67	178	21.1463	9.86	73.2	6.81	626.1	0	0	2	0	0	0
4230	0	71	S22.000	22	2021-01-02	2021	1	2	2021-01-04	2021-01-05	3	0	0	0	2024-03-24	1174	0	0	0	0	55	150	24.4444	21.8	55	6.9	343	0	0	3	0	0	0
4231	1	73	S72.101	72	2021-01-02	2021	1	4	2021-01-06	2021-01-15	13	0	0	0	2024-03-24	1164	0	0	0	0	50	160	19.5312	3.2	41	5.3	191	0	0	2	0	1	0
4232	0	71	S32.000	32	2021-01-02	2021	1	2	2021-01-04	2021-01-05	3	0	0	0	2024-03-24	1174	0	0	0	0	62	160	24.2188	8.45	65	5.7	336	0	0	3	0	0	0
4234	1	71	S32.000	32	2021-01-03	2021	1	3	2021-01-06	2021-01-09	6	0	0	0	2024-03-24	1170	0	0	0	0	69	175	22.5306	2.61	69	5.5	245	0	0	2	0	0	0
4235	0	50	S52.500	52	2021-01-03	2021	1	2	2021-01-05	2021-01-07	4	0	0	0	2024-03-24	1172	0	0	0	0	59	155	24.5578	6.9	60	4.1	254	0	0	2	0	1	0
4236	0	87	S32.000	32	2021-01-04	2021	1	1	2021-01-05	2021-01-08	4	0	0	0	2024-03-24	1171	0	0	0	0	54	155	22.4766	5.6	232	7.2	438	1	0	3	1	1	0
4237	0	56	S32.000	32	2021-01-04	2021	1	2	2021-01-06	2021-01-09	5	0	0	0	2024-03-24	1170	0	0	0	0	52	160	20.3125	4.6	50	5.4	232	0	0	2	0	1	0
4241	0	56	S32.000	32	2021-01-06	2021	1	3	2021-01-09	2021-01-13	7	0	0	0	2024-03-24	1166	0	0	0	0	60	147	27.7662	8.3	70	4.45	224	0	0	3	0	0	0
4242	0	90	S72.101	72	2021-01-06	2021	1	5	2021-01-11	2021-02-04	29	0	0	0	2024-02-06	1097	2	1	0	1	52	155	21.6441	9.84	108	12.5	407	0	0	2	0	0	0
4245	0	71	S32.000	32	2021-01-07	2021	1	2	2021-01-09	2021-01-11	4	0	0	0	2024-03-24	1168	0	0	0	0	68	155	28.3039	16.04	72	4.9	233	0	0	3	1	1	0
4246	0	89	S32.000	32	2021-01-07	2021	1	2	2021-01-09	2021-01-11	4	0	0	0	2024-03-24	1168	1	0	0	0	60	150	26.6667	8.11	56	7.6	156	0	0	2	0	0	0
4247	0	93	S72.101	72	2021-01-07	2021	1	2	2021-01-09	2021-01-14	7	0	0	0	2024-03-24	1165	1	0	0	0	39.5	139	20.4441	10.83	45	6.35	314	0	0	2	0	0	0
4248	0	91	S72.101	72	2021-01-07	2021	1	2	2021-01-09	2021-01-22	15	0	0	0	2024-03-24	1157	0	1	0	0	45	150	20	10.49	85	6.5	305	0	0	2	0	0	0
4249	0	95	S72.101	72	2021-01-08	2021	1	4	2021-01-12	2021-01-16	8	0	0	0	2024-03-24	1163	0	0	0	0	45	160	17.5781	7.5	64	5.7	273	0	0	2	0	0	0
4251	0	53	S22.000	22	2021-01-08	2021	1	3	2021-01-11	2021-01-13	5	0	0	0	2024-03-24	1166	0	0	0	0	59	157	23.9361	8.5	62	3.9	232	0	0	2	0	1	0
4252	0	81	S72.101	72	2021-01-08	2021	1	4	2021-01-12	2021-01-14	6	0	0	0	2024-03-24	1165	1	0	1	1	45	155	18.7305	10	74	3.7	356	0	0	3	0	0	0
4254	1	50	S32.000	32	2021-01-08	2021	1	3	2021-01-11	2021-01-16	8	0	0	0	2024-03-24	1163	0	0	0	0	84	175	27.4286	7.46	50	7.4	131	1	1	2	0	0	0
4255	0	73	S22.000	22	2021-01-09	2021	1	2	2021-01-11	2021-01-13	4	0	0	0	2024-03-24	1166	0	1	1	1	70	156	28.764	3.8	57	5	251	0	0	1	0	1	0
4256	0	76	S52.500	52	2021-01-09	2021	1	3	2021-01-12	2021-01-18	9	0	0	0	2024-03-24	1161	0	0	0	0	90	150	40	13.48	47	5.8	328	0	0	2	0	0	0
4257	0	79	S32.000	32	2021-01-09	2021	1	2	2021-01-11	2021-01-13	4	0	0	0	2024-03-24	1166	0	0	0	0	60	155	24.974	8.9	58	3.8	179	0	0	2	0	0	0
4259	0	71	S72.000	72	2021-01-10	2021	1	3	2021-01-13	2021-02-01	22	0	0	0	2024-03-24	1147	0	1	0	1	65	150	28.8889	6.7	53	5.04	203	0	0	2	0	0	0
4260	1	86	S72.101	72	2021-01-10	2021	1	2	2021-01-12	2021-01-17	7	0	0	0	2024-03-24	1162	1	0	0	0	45	165	16.5289	6.3	57	5.8	328	0	0	2	0	0	0
4261	1	75	S72.000	72	2021-01-10	2021	1	2	2021-01-12	2021-01-16	6	0	0	0	2024-03-24	1163	1	0	0	0	75	175	24.4898	9.4	63	4.7	513	0	0	2	0	1	0
4262	1	81	S72.101	72	2021-01-10	2021	1	4	2021-01-14	2021-01-21	11	0	0	0	2024-03-24	1158	1	0	0	0	50	165	18.3655	2.7	58	2	285	0	0	3	0	1	0
4264	0	63	S32.000	32	2021-01-13	2021	1	2	2021-01-15	2021-01-16	3	0	0	0	2024-03-24	1163	0	0	0	0	70	163	26.3465	5.9	66	4.4	364	0	0	2	0	0	0
4265	0	63	S52.500	52	2021-01-13	2021	1	5	2021-01-18	2021-01-23	10	0	0	0	2024-03-24	1156	0	0	0	0	69	159	27.2932	3.2	44	4.5	181	0	0	2	0	1	0
4266	0	74	S32.000	32	2021-01-13	2021	1	2	2021-01-15	2021-01-19	6	0	0	0	2024-03-24	1160	0	0	0	0	52	148	23.74	13.16	100	6.08	334	0	0	2	0	0	0
4267	0	70	S42.202	42	2021-01-14	2021	1	1	2021-01-15	2021-01-18	4	0	0	0	2024-03-24	1161	0	0	0	0	45	148	20.5442	5.77	10	3.02	116	0	0	2	0	0	0
4268	0	78	S22.000	22	2021-01-14	2021	1	2	2021-01-16	2021-01-19	5	0	0	0	2024-03-24	1160	0	0	0	0	40	148	18.2615	5.5	47	6.29	241	0	0	3	0	1	0
4269	0	88	S32.000	32	2021-01-15	2021	1	3	2021-01-18	2021-01-21	6	0	0	0	2024-03-24	1158	0	0	0	0	41	160	16.0156	6.6	61	8.2	277	0	0	1	0	0	0
4270	0	68	S72.000	72	2021-01-15	2021	1	5	2021-01-20	2021-01-31	16	0	0	0	2024-03-24	1148	0	1	0	1	50	150	22.2222	4.7	47	3.2	342	0	0	2	0	1	0
4272	0	64	S32.000	32	2021-01-15	2021	1	4	2021-01-19	2021-01-22	7	0	0	0	2024-03-24	1157	0	0	0	0	65	160	25.3906	6.5	61	3.7	308	0	0	2	1	1	0
4273	1	63	S32.000	32	2021-01-15	2021	1	5	2021-01-20	2021-01-24	9	0	0	0	2024-03-24	1155	0	0	0	0	85	170	29.4118	4.49	200	7.5	355	0	0	1	0	0	0
4274	0	68	S22.000	22	2021-01-16	2021	1	5	2021-01-21	2021-01-24	8	0	0	0	2024-03-24	1155	0	0	0	0	55	160	21.4844	5.5	86	7.5	272	0	0	2	0	1	0
4275	0	67	S32.000	32	2021-01-16	2021	1	4	2021-01-20	2021-01-23	7	0	0	0	2024-03-24	1156	0	0	0	0	59	150	26.2222	3.52	72	9.83	282	0	0	2	1	0	0
4276	1	65	S22.000	22	2021-01-18	2021	1	17	2021-02-04	2021-02-07	20	0	0	0	2024-03-24	1141	0	0	0	0	56	163	21.0772	6.8	55	5.7	224	0	0	2	0	1	0
4277	1	55	S72.000	72	2021-01-16	2021	1	3	2021-01-19	2021-01-23	7	0	0	0	2024-03-24	1156	0	0	0	0	72	172	24.3375	5.21	100	6.7	271	0	0	1	0	1	0
4278	0	79	S72.101	72	2021-01-16	2021	1	5	2021-01-21	2021-01-25	9	0	0	0	2024-03-24	1154	0	0	0	0	40	150	17.7778	7.2	34	6.3	302	0	0	3	0	1	0
4279	0	54	S72.900	72	2021-01-17	2021	1	6	2021-01-23	2021-02-02	16	0	0	0	2024-03-24	1146	0	0	0	0	47	154	19.8178	6.66	100	4.96	173	0	0	2	0	0	0
4280	0	63	S32.000	32	2021-01-17	2021	1	3	2021-01-20	2021-01-23	6	0	0	0	2024-03-24	1156	0	0	0	0	75	160	29.2969	8.6	76	4	401	0	0	2	0	0	0
4282	0	63	S52.801	52	2021-01-17	2021	1	2	2021-01-19	2021-01-26	9	0	0	0	2024-03-24	1153	0	0	0	0	61	153	26.0584	5.2	100	7.62	280	0	0	2	0	0	0
4284	0	86	S72.000	72	2021-01-17	2021	1	2	2021-01-19	2021-01-22	5	0	0	0	2024-03-24	1157	0	0	0	0	50	155	20.8117	6.2	80	6.6	430	0	0	2	0	1	0
4288	1	63	S22.000	22	2021-01-20	2021	1	6	2021-01-26	2021-01-28	8	0	0	0	2024-03-24	1151	0	0	0	0	61	168	21.6128	5.4	52	6	180	0	0	2	0	0	0
4289	0	82	S72.101	72	2021-01-20	2021	1	5	2021-01-25	2021-02-03	14	0	0	0	2024-03-24	1145	0	0	0	0	49	152	21.2084	2.4	53	6.18	275	0	0	3	0	0	0
4290	1	81	S72.101	72	2021-01-20	2021	1	5	2021-01-25	2021-01-31	11	0	0	0	2024-03-24	1148	0	0	0	0	60	158	24.0346	3.9	78	6.1	334	0	0	2	0	1	0
4293	0	79	S22.000	22	2021-01-23	2021	1	2	2021-01-25	2021-01-27	4	0	0	0	2024-03-24	1152	0	0	0	0	47	156	19.313	4.5	56	6.4	175	0	0	2	0	0	0
4294	0	79	S22.000	22	2021-01-23	2021	1	2	2021-01-25	2021-01-27	4	0	0	0	2024-03-24	1152	0	1	1	1	52	155	21.6441	4.7	63	5.2	287	0	0	2	0	0	0
4296	0	62	S32.000	32	2021-01-24	2021	1	2	2021-01-26	2021-01-29	5	0	0	0	2024-03-24	1150	0	0	0	0	65	160	25.3906	8.6	44	4.07	213	0	0	3	0	1	0
4297	1	75	S32.000	32	2021-01-29	2021	1	3	2021-02-01	2021-02-05	7	0	0	0	2024-03-24	1143	0	1	0	0	78	168	27.6361	5.1	51	3.6	287	0	0	2	1	0	0
4298	1	52	S52.500	52	2021-01-25	2021	1	4	2021-01-29	2021-01-31	6	0	0	0	2024-03-24	1148	0	0	0	0	75	168	26.5731	3.84	67	3.8	280	0	0	2	0	0	0
4300	0	66	S32.000	32	2021-01-26	2021	1	2	2021-01-28	2021-02-01	6	1	1	1	2022-01-04	337	2	0	0	0	60	152	25.9695	3.1	58	5.4	284	0	0	2	0	0	0
4301	0	55	S52.500	52	2021-01-26	2021	1	3	2021-01-29	2021-02-02	7	0	0	0	2024-03-24	1146	0	0	0	0	67	160	26.1719	7.6	82	11.34	323	0	0	3	0	0	0
4303	0	51	S52.801	52	2021-01-28	2021	1	5	2021-02-02	2021-02-07	10	0	0	0	2024-03-24	1141	0	0	0	0	56	157	22.719	4.9	58	5.74	214	0	0	1	0	0	0
4304	1	50	S72.900	72	2021-01-28	2021	1	4	2021-02-01	2021-02-10	13	0	0	0	2024-03-24	1138	0	0	0	0	70	170	24.2215	7.21	63.4	5.9	239.6	0	0	3	0	0	0
4305	0	52	S22.000	22	2021-01-28	2021	1	5	2021-02-02	2021-02-10	13	0	0	0	2024-03-24	1138	0	0	0	0	60	158	24.0346	5.5	65	4.1	188	0	0	2	0	0	0
4306	0	74	S22.000	22	2021-01-29	2021	1	3	2021-02-01	2021-02-03	5	0	0	0	2024-03-24	1145	0	0	0	0	50	160	19.5312	5.4	97	8.25	319	0	0	3	0	0	0
4307	1	85	S72.101	72	2021-01-29	2021	1	3	2021-02-01	2021-02-05	7	0	0	0	2024-03-24	1143	1	0	0	0	68	175	22.2041	4.73	70	4.9	308	0	0	2	0	0	0
4310	0	82	S22.000	22	2021-01-30	2021	1	5	2021-02-04	2021-02-05	6	0	0	0	2024-03-24	1143	0	0	0	1	40	145	19.025	4.39	36	5.18	155	0	0	2	0	0	1
4312	0	69	S72.000	72	2021-01-31	2021	1	4	2021-02-04	2021-02-10	10	0	0	0	2024-03-24	1138	0	0	0	0	65	158	26.0375	10	54	5.6	358	0	0	2	0	1	0
4313	0	91	S72.101	72	2021-01-31	2021	1	3	2021-02-03	2021-02-09	9	1	1	1	2021-10-26	259	2	0	0	0	50	153	21.3593	2.4	71	8.35	323	0	0	2	0	0	0
4315	1	64	S72.101	72	2021-02-01	2021	2	2	2021-02-03	2021-02-09	8	0	0	0	2024-03-24	1139	0	0	0	0	55	165	20.202	3.3	72	3.8	203	0	0	1	0	0	0
4316	0	66	S72.000	72	2021-02-01	2021	2	2	2021-02-03	2021-02-11	10	0	0	0	2024-03-24	1137	0	0	0	0	40	155	16.6493	5.1	44	3.7	194	0	0	2	0	0	0
4317	0	77	S72.000	72	2021-02-01	2021	2	2	2021-02-03	2021-02-10	9	0	0	0	2024-03-24	1138	0	1	0	0	41	145	19.5006	2.71	35	5.2	190	0	0	2	0	0	0
4320	0	64	S32.000	32	2021-02-02	2021	2	2	2021-02-04	2021-02-06	4	0	0	0	2024-03-24	1142	0	0	0	0	55	162	20.9572	5.08	39	3.5	270	0	0	3	0	1	0
4321	0	86	S72.000	72	2021-02-03	2021	2	2	2021-02-05	2021-02-10	7	0	0	0	2024-03-24	1138	0	0	0	0	40	150	17.7778	8	39	4.07	132	0	0	2	0	1	0
4322	0	97	S72.101	72	2021-02-03	2021	2	3	2021-02-06	2021-02-15	12	1	1	1	2021-06-02	107	2	0	0	0	45	150	20	4.5	39	5.1	189	0	0	3	0	0	0
4323	0	75	S22.000	22	2021-02-04	2021	2	4	2021-02-08	2021-02-09	5	0	0	0	2024-03-24	1139	0	0	0	0	50	150	22.2222	2.4	44	4.31	280	0	0	2	0	0	0
4324	0	86	S22.000	22	2021-02-04	2021	2	4	2021-02-08	2021-02-09	5	0	0	0	2024-03-24	1139	0	0	0	0	65	165	23.8751	6.9	71	5.5	426	0	0	2	0	0	0
4325	1	63	S72.900	72	2021-02-05	2021	2	4	2021-02-09	2021-02-22	17	0	0	0	2024-03-24	1126	0	0	0	0	52	158	20.83	6.65	80	5.37	244	1	0	3	0	0	0
4327	0	53	S72.000	72	2021-02-06	2021	2	2	2021-02-08	2021-02-11	5	0	0	0	2024-03-24	1137	0	0	0	0	50	162	19.052	4.9	89	6.2	271	0	0	2	0	0	0
4328	0	63	S32.000	32	2021-02-06	2021	2	2	2021-02-08	2021-02-10	4	0	0	0	2024-03-24	1138	0	0	0	0	54	156	22.1893	4.4	62	5.9	172	0	0	3	0	1	0
4329	0	88	S72.000	72	2021-02-08	2021	2	2	2021-02-10	2021-02-14	6	0	0	0	2024-03-24	1134	0	0	0	0	45	155	18.7305	7	100	6.4	363	0	0	2	0	1	0
4330	0	75	S42.202	42	2021-02-08	2021	2	2	2021-02-10	2021-02-16	8	0	0	0	2024-03-24	1132	0	0	0	0	48	153	20.5049	6.95	81	4.6	381	0	0	2	0	1	0
4331	0	55	S32.000	32	2021-02-09	2021	2	1	2021-02-10	2021-02-17	8	0	0	0	2024-03-24	1131	0	0	0	0	62	158	24.8358	5.3	54	3.3	181	0	0	2	0	0	0
4332	0	67	S72.900	72	2021-02-09	2021	2	7	2021-02-16	2021-03-03	22	0	0	0	2024-03-24	1117	0	0	0	0	75	156	30.8185	3.3	45	5.09	83	0	0	2	0	0	0
4333	0	74	S32.000	32	2021-02-10	2021	2	7	2021-02-17	2021-02-21	11	0	0	0	2024-03-24	1127	0	0	0	0	45	150	20	4.6	60	5.3	215	0	0	2	0	0	0
4334	0	61	S72.000	72	2021-02-10	2021	2	8	2021-02-18	2021-02-24	14	0	0	0	2024-03-24	1124	0	0	0	0	70	155	29.1363	2.4	34	5.4	198	0	0	3	0	1	0
4335	1	78	S22.000	22	2021-02-12	2021	2	10	2021-02-22	2021-03-09	25	0	0	0	2024-03-24	1111	0	0	0	0	53.7	161	20.7168	4.6	56	4.1	527	0	0	2	1	1	0
4336	0	70	S22.000	22	2021-02-13	2021	2	1	2021-02-14	2021-02-15	2	0	0	0	2024-03-24	1133	0	0	0	0	47	154	19.8178	6.94	80	8.8	247	0	0	3	0	0	0
4338	0	72	S52.500	52	2021-02-14	2021	2	5	2021-02-19	2021-02-23	9	0	0	0	2024-03-24	1125	0	0	0	0	70	160	27.3438	6.9	77	5.9	311	0	0	2	0	0	0
4339	0	67	S22.000	22	2021-02-15	2021	2	3	2021-02-18	2021-02-20	5	0	0	0	2024-03-24	1128	0	0	0	0	50	150	22.2222	8.85	49	5.82	251	0	0	2	0	1	0
4340	0	70	S22.000	22	2021-02-15	2021	2	2	2021-02-17	2021-02-18	3	0	0	0	2024-03-24	1130	0	0	0	0	55	154	23.1911	5.4	109	8.4	594	0	0	2	0	0	0
4342	0	58	S32.000	32	2021-02-16	2021	2	3	2021-02-19	2021-03-02	14	0	0	0	2024-03-24	1118	0	0	0	0	70	160	27.3438	6.6	48	4.3	213	0	0	2	0	1	0
4343	1	67	S72.101	72	2021-02-16	2021	2	3	2021-02-19	2021-02-24	8	0	0	0	2024-03-24	1124	0	0	0	0	55	167	19.721	6.1	49	4.3	229	0	0	3	0	1	0
4345	0	86	S72.000	72	2021-02-17	2021	2	2	2021-02-19	2021-02-24	7	0	0	0	2024-03-24	1124	1	0	0	0	48	163	18.0662	8.4	72	8.1	313	0	0	3	0	1	0
4346	0	70	S22.000	22	2021-02-17	2021	2	3	2021-02-20	2021-02-28	11	0	0	0	2024-03-24	1120	0	0	0	0	55	150	24.4444	6.4	57	5	204	0	0	2	0	1	0
4347	1	51	S72.101	72	2021-02-18	2021	2	4	2021-02-22	2021-02-25	7	0	0	0	2024-03-24	1123	0	0	0	0	90	178	28.4055	11.38	46	5.8	331	0	0	2	0	0	0
4348	0	80	S32.000	32	2021-02-19	2021	2	3	2021-02-22	2021-02-24	5	1	0	0	2021-03-23	27	2	0	0	0	55	155	22.8928	4.17	65	5	329	0	0	2	0	0	1
4349	0	87	S72.000	72	2021-02-19	2021	2	3	2021-02-22	2021-02-28	9	0	0	0	2024-03-24	1120	0	0	0	0	55	150	24.4444	6.68	56	5.6	327	0	0	2	0	1	0
4351	0	82	S72.101	72	2021-02-20	2021	2	1	2021-02-21	2021-02-26	6	0	0	0	2024-03-24	1122	0	0	0	0	45	150	20	9.7	64	6.57	278	0	0	2	0	1	0
4352	1	57	S32.000	32	2021-02-21	2021	2	3	2021-02-24	2021-03-01	8	0	0	0	2024-03-24	1119	0	0	0	0	63	158	25.2363	10.3	70	4.4	205	0	1	3	0	0	0
4353	0	66	S42.202	42	2021-02-21	2021	2	2	2021-02-23	2021-02-28	7	0	0	0	2024-03-24	1120	0	0	0	0	65	158	26.0375	13.8	58	4.8	380	0	0	2	0	1	0
4355	0	78	S72.000	72	2021-02-22	2021	2	3	2021-02-25	2021-03-03	9	0	0	0	2024-03-24	1117	0	1	0	0	55	160	21.4844	3.7	89	8.5	332	0	0	3	0	0	0
4357	1	58	S32.000	32	2021-02-22	2021	2	8	2021-03-02	2021-03-09	15	0	0	0	2024-03-24	1111	0	0	0	0	70	170	24.2215	6.31	74	4.9	265	1	1	1	1	1	0
4359	0	87	S72.101	72	2021-02-23	2021	2	6	2021-03-01	2021-03-01	6	0	0	0	2024-03-24	1119	0	0	0	0	55	160	21.4844	1.3	52	3.7	366	0	0	2	0	1	0
4360	0	76	S22.000	22	2021-02-24	2021	2	6	2021-03-02	2021-03-04	8	0	0	0	2024-03-24	1116	0	0	0	0	57	155	23.7253	6.52	67	5.2	252	0	0	2	1	1	0
4361	1	82	S72.101	72	2021-02-24	2021	2	2	2021-02-26	2021-03-06	10	0	0	0	2024-03-24	1114	0	0	0	0	55	165	20.202	10.92	54	5.8	237	0	0	3	0	1	0
4363	1	75	S72.000	72	2021-02-25	2021	2	2	2021-02-27	2021-03-02	5	0	0	0	2024-03-24	1118	0	0	0	0	70	170	24.2215	8.44	55	4.8	285	0	1	1	0	1	0
4364	1	74	S72.101	72	2021-02-25	2021	2	4	2021-03-01	2021-03-06	9	0	0	0	2024-03-24	1114	0	0	0	0	70	170	24.2215	6.12	74	5.6	274	0	0	2	0	1	0
4365	0	63	S32.000	32	2021-02-26	2021	2	3	2021-03-01	2021-03-03	5	0	0	0	2024-03-24	1117	0	0	0	0	54	165	19.8347	6.3	73	5.1	474	0	0	3	0	0	0
4367	1	70	S32.000	32	2021-02-26	2021	2	3	2021-03-01	2021-03-05	7	0	0	0	2024-03-24	1115	0	0	0	0	75	175	24.4898	10.76	55.7	5.69	343.3	0	0	2	0	1	0
4370	0	85	S22.000	22	2021-02-27	2021	2	3	2021-03-02	2021-03-04	5	1	1	1	2022-10-23	598	2	0	0	0	41	150	18.2222	9.21	45	8.5	221	0	0	2	0	0	0
4372	0	75	S72.000	72	2021-02-28	2021	2	2	2021-03-02	2021-03-05	5	1	1	1	2021-08-17	165	2	0	0	0	55	155	22.8928	4.73	53	3.7	303	0	0	2	0	1	0
4374	0	80	S72.101	72	2021-03-01	2021	3	2	2021-03-03	2021-03-12	11	0	0	0	2024-03-24	1108	1	0	0	0	45	156	18.4911	8	38	4.8	271	0	0	2	0	0	0
4375	0	77	S72.101	72	2021-03-02	2021	3	3	2021-03-05	2021-03-10	8	0	0	0	2024-03-24	1110	0	0	0	0	60	155	24.974	5.8	54	5.7	142	0	0	2	0	1	0
4376	1	56	S32.000	32	2021-03-02	2021	3	9	2021-03-11	2021-03-27	25	0	0	0	2024-03-24	1093	0	0	0	0	60	176	19.3698	7.82	50	5.2	356	1	1	1	0	0	0
4377	0	81	S22.000	22	2021-03-03	2021	3	3	2021-03-06	2021-03-09	6	0	0	0	2024-03-24	1111	0	0	0	0	38	140	19.3878	2.9	200	5.57	214	0	0	3	0	1	0
4379	1	82	S72.000	72	2021-03-04	2021	3	6	2021-03-10	2021-03-15	11	0	0	0	2024-03-24	1105	0	0	0	0	65	176	20.984	12.36	51.4	7.96	284	0	0	3	0	0	0
4381	0	59	S32.000	32	2021-03-05	2021	3	0	2021-03-05	2021-03-17	12	0	0	0	2024-03-24	1103	0	0	0	0	50	155	20.8117	8.81	68	7.4	379	0	0	2	0	0	0
4384	1	51	S52.801	52	2021-03-05	2021	3	4	2021-03-09	2021-03-15	10	0	0	0	2024-03-24	1105	0	0	0	0	52	162	19.8141	5.9	42	4.35	178	0	0	1	0	0	0
4388	1	52	S32.000	32	2021-03-07	2021	3	4	2021-03-11	2021-03-22	15	0	0	0	2024-03-24	1098	0	0	0	0	65	165	23.8751	4	64	5.5	236	0	1	3	0	0	0
4390	0	77	S72.101	72	2021-03-08	2021	3	3	2021-03-11	2021-03-14	6	0	0	0	2024-03-24	1106	0	0	0	0	36	150	16	3.93	49	6.09	130	0	0	2	0	1	0
4391	0	74	S22.000	22	2021-03-12	2021	3	1	2021-03-13	2021-03-15	3	0	0	0	2024-03-24	1105	0	0	0	0	58	155	24.1415	5.69	39	5.52	255	0	0	2	1	1	0
4393	0	70	S72.101	72	2021-03-10	2021	3	2	2021-03-12	2021-03-15	5	0	0	0	2024-03-24	1105	0	0	0	0	62	150	27.5556	3.5	45	4.08	239	0	0	1	0	1	0
4394	1	70	S52.801	52	2021-03-10	2021	3	7	2021-03-17	2021-03-23	13	0	0	0	2024-03-24	1097	0	0	0	0	60	168	21.2585	5.1	56	5	190	0	0	2	0	1	0
4397	0	62	S52.801	52	2021-03-11	2021	3	2	2021-03-13	2021-03-18	7	0	0	0	2024-03-24	1102	0	0	0	0	65	155	27.0552	10.2	98	6.7	362	0	0	2	0	0	0
4398	0	81	S72.000	72	2021-03-11	2021	3	2	2021-03-13	2021-03-24	13	0	0	0	2024-03-24	1096	0	0	0	0	49	155	20.3954	6.3	59	3	232	0	0	1	0	1	0
4399	1	55	S22.000	22	2021-03-12	2021	3	4	2021-03-16	2021-03-22	10	0	0	0	2024-03-24	1098	0	0	0	0	77	160	30.0781	10.63	176	21.6	579	0	1	1	0	0	0
4400	0	91	S72.000	72	2021-03-12	2021	3	4	2021-03-16	2021-05-06	55	0	0	0	2024-03-24	1053	1	1	1	3	55	158	22.0317	6.47	42	3.5	133	0	0	2	0	0	0
4401	0	80	S32.000	32	2021-03-13	2021	3	4	2021-03-17	2021-03-20	7	0	0	0	2024-03-24	1100	0	0	0	0	58	160	22.6562	3.4	77	8.3	315	0	0	1	0	1	0
4402	1	66	S32.000	32	2021-03-17	2021	3	2	2021-03-19	2021-03-22	5	0	0	0	2024-03-24	1098	0	0	0	0	65	175	21.2245	4.9	65	6.24	347	0	1	1	1	0	0
4403	0	57	S32.000	32	2021-03-14	2021	3	2	2021-03-16	2021-03-23	9	0	0	0	2024-03-24	1097	0	0	0	0	54	150	24	5.4	65	4.6	184	0	0	3	0	0	0
4404	0	69	S32.000	32	2021-03-15	2021	3	3	2021-03-18	2021-03-25	10	0	0	0	2024-03-24	1095	0	0	0	0	52	160	20.3125	2.6	68	5.4	142	0	0	2	0	1	0
4407	0	84	S72.101	72	2021-03-15	2021	3	2	2021-03-17	2021-03-23	8	0	0	0	2024-03-24	1097	0	0	0	0	44	151	19.2974	5.74	66	5.8	197	0	0	2	0	1	0
4409	0	85	S72.101	72	2021-03-16	2021	3	3	2021-03-19	2021-03-27	11	0	0	0	2024-03-24	1093	1	0	0	0	40	155	16.6493	6.53	40	3.2	140	0	0	2	0	0	0
4410	1	53	S32.000	32	2021-03-16	2021	3	3	2021-03-19	2021-04-02	17	0	0	0	2024-03-24	1087	0	0	0	0	58	172	19.6052	6.47	57.7	5.51	282.3	0	0	1	0	0	0
4412	0	78	S32.000	32	2021-03-17	2021	3	3	2021-03-20	2021-03-24	7	0	0	0	2024-03-24	1096	0	0	0	0	50	150	22.2222	5.7	56	7.23	219	0	0	2	0	1	0
4413	0	79	S72.101	72	2021-03-17	2021	3	2	2021-03-19	2021-03-22	5	0	0	0	2024-03-24	1098	0	0	0	0	45	158	18.026	5.19	66	4.95	272	0	0	2	0	1	0
4416	1	85	S72.000	72	2021-03-19	2021	3	4	2021-03-23	2021-03-26	7	0	0	0	2024-03-24	1094	1	0	0	0	55	165	20.202	3.7	81	5.6	389	0	0	2	0	1	0
4417	0	91	S72.000	72	2021-03-21	2021	3	2	2021-03-23	2021-03-27	6	0	0	0	2024-03-24	1093	1	0	0	0	48	158	19.2277	9.3	66	7.19	298	0	0	2	0	1	0
4420	0	51	S52.801	52	2021-03-22	2021	3	3	2021-03-25	2021-03-26	4	0	0	0	2024-03-24	1094	0	0	0	0	58	158	23.2335	4.6	56	5.8	287	0	0	2	0	1	0
4421	0	63	S72.900	72	2021-03-23	2021	3	3	2021-03-26	2021-04-09	17	0	0	0	2024-03-24	1080	0	0	0	0	60	155	24.974	5.4	75	6.4	181	0	0	2	0	0	0
4422	0	64	S42.202	42	2021-03-24	2021	3	2	2021-03-26	2021-03-30	6	0	0	0	2024-03-24	1090	0	0	0	0	65	160	25.3906	5.92	57	5.3	286	0	0	3	0	1	0
4423	0	80	S72.101	72	2021-03-24	2021	3	5	2021-03-29	2021-04-03	10	0	0	0	2024-03-24	1086	0	0	0	0	45	150	20	5.6	45	3.66	212	0	0	2	0	1	0
4424	1	68	S32.000	32	2021-03-25	2021	3	5	2021-03-30	2021-04-03	9	0	0	0	2024-03-24	1086	0	0	0	0	80	172	27.0416	6.18	75.3	5.34	312.4	0	0	2	0	0	0
4425	1	57	S32.000	32	2021-03-25	2021	3	5	2021-03-30	2021-04-07	13	0	0	0	2024-03-24	1082	0	0	0	0	60	165	22.0386	6.4	78	7.4	263	1	1	2	0	0	0
4426	0	55	S52.500	52	2021-03-25	2021	3	6	2021-03-31	2021-04-06	12	0	0	0	2024-03-24	1083	0	0	0	0	62	153	26.4855	3	59	4.08	251	0	0	3	0	0	0
4427	1	63	S22.000	22	2021-03-26	2021	3	7	2021-04-02	2021-04-08	13	0	0	0	2024-03-24	1081	0	0	0	0	70	172	23.6614	8.19	67.2	9.41	137.8	0	0	4	0	0	0
4429	1	67	S22.000	22	2021-03-27	2021	3	3	2021-03-30	2021-04-17	21	0	0	0	2024-03-24	1072	0	0	0	0	70	166	25.4028	7.5	62	4.4	184	1	0	1	1	1	0
4430	0	59	S32.000	32	2021-03-27	2021	3	4	2021-03-31	2021-04-03	7	0	0	0	2024-03-24	1086	0	0	0	0	60	160	23.4375	4.3	50	6.5	243	0	0	2	0	1	0
4431	0	52	S32.000	32	2021-03-27	2021	3	4	2021-03-31	2021-04-06	10	0	0	0	2024-03-24	1083	0	0	0	0	65	160	25.3906	3	53	4.4	336	0	0	2	0	0	0
4432	1	65	S72.101	72	2021-03-27	2021	3	5	2021-04-01	2021-04-10	14	0	0	0	2024-03-24	1079	0	0	0	0	65	165	23.8751	5.1	49	5.8	250	1	0	2	0	0	0
4435	0	60	S32.000	32	2021-03-28	2021	3	3	2021-03-31	2021-04-03	6	0	0	0	2024-03-24	1086	0	0	0	0	55	150	24.4444	12.89	83	3	207	0	0	2	0	1	0
4437	1	57	S52.801	52	2021-03-29	2021	3	2	2021-03-31	2021-04-04	6	0	0	0	2024-03-24	1085	0	0	0	0	55	160	21.4844	5.2	88	8.4	260	0	0	2	0	0	0
4439	0	66	S22.000	22	2021-04-02	2021	4	4	2021-04-06	2021-04-09	7	0	0	0	2024-03-24	1080	0	0	0	0	80	163	30.1103	11.3	36	6	193	0	0	2	1	0	0
4440	0	51	S32.000	32	2021-03-30	2021	3	4	2021-04-03	2021-04-06	7	0	0	0	2024-03-24	1083	0	0	0	0	42	150	18.6667	2.48	60	7.3	96	0	0	3	1	1	0
4442	0	68	S32.000	32	2021-03-30	2021	3	8	2021-04-07	2021-04-13	14	1	0	0	2021-05-10	27	2	1	0	2	68	160	26.5625	3.3	53	5	269	0	0	1	1	0	0
4444	1	75	S32.000	32	2021-03-30	2021	3	3	2021-04-02	2021-04-03	4	0	0	0	2024-03-24	1086	0	0	0	0	65	165	23.8751	7.43	45	8.1	366	0	0	3	1	0	0
4445	0	72	S22.000	22	2021-03-31	2021	3	2	2021-04-02	2021-04-05	5	0	0	0	2024-03-24	1084	0	0	0	0	44	150	19.5556	6.42	40	5.7	204	0	0	2	0	0	0
4446	0	72	S32.000	32	2021-04-01	2021	4	6	2021-04-07	2021-04-10	9	0	0	0	2024-03-24	1079	0	0	0	0	52	160	20.3125	10.6	86	3.4	313	0	0	3	0	1	0
4447	0	73	S42.202	42	2021-04-01	2021	4	2	2021-04-03	2021-04-09	8	0	0	0	2024-03-24	1080	0	0	0	0	65	165	23.8751	3.7	65	5.2	242	0	0	3	0	0	0
4449	0	53	S32.000	32	2021-04-02	2021	4	4	2021-04-06	2021-04-19	17	0	0	0	2024-03-24	1070	0	0	0	0	63	167	22.5896	4.52	55	3	202	0	0	2	1	0	0
4451	0	75	S72.000	72	2021-04-03	2021	4	3	2021-04-06	2021-04-12	9	0	0	0	2024-03-24	1077	0	1	0	0	55	158	22.0317	6.2	96	9.5	290	0	0	1	0	1	0
4452	0	74	S42.202	42	2021-04-04	2021	4	10	2021-04-14	2021-04-28	24	0	0	0	2024-03-24	1061	0	0	0	0	56	148	25.5661	6.4	63	5.47	297	0	0	2	0	0	0
4453	0	71	S32.000	32	2021-04-04	2021	4	3	2021-04-07	2021-04-09	5	0	0	0	2024-03-24	1080	0	1	0	0	84	160	32.8125	7.8	74	3.9	325	0	0	1	0	1	0
4454	1	62	S32.000	32	2021-04-04	2021	4	4	2021-04-08	2021-04-11	7	0	0	0	2024-03-24	1078	0	0	0	0	60	168	21.2585	2.4	60	4.4	311	0	0	2	0	0	0
4455	0	67	S32.000	32	2021-04-06	2021	4	2	2021-04-08	2021-04-13	7	0	0	0	2024-03-24	1076	0	0	0	0	55	153	23.4952	4.3	46	5.53	185	0	0	3	0	0	0
4457	0	76	S72.101	72	2021-04-05	2021	4	5	2021-04-10	2021-04-19	14	0	0	0	2024-03-24	1070	0	0	1	2	40	150	17.7778	6.06	56	7.4	223	0	0	3	0	0	0
4458	0	58	S32.000	32	2021-04-05	2021	4	3	2021-04-08	2021-04-11	6	0	0	0	2024-03-24	1078	0	0	0	0	55	163	20.7008	5.67	49	5.3	154	0	0	2	0	0	0
4459	1	69	S72.101	72	2021-04-05	2021	4	2	2021-04-07	2021-04-15	10	0	0	0	2024-03-24	1074	0	1	0	1	80	175	26.1224	12.89	79	6.9	509	0	0	2	0	0	0
4460	0	76	S32.000	32	2021-04-05	2021	4	4	2021-04-09	2021-04-20	15	0	0	0	2024-03-24	1069	0	0	0	0	45	150	20	4.2	55	4.57	234	0	0	3	0	0	0
4462	0	75	S32.000	32	2021-04-06	2021	4	4	2021-04-10	2021-04-23	17	0	0	0	2024-03-24	1066	0	1	1	1	63	160	24.6094	5.07	57	5.6	349	0	0	2	1	0	0
4463	0	51	S32.000	32	2021-04-07	2021	4	3	2021-04-10	2021-04-14	7	0	0	0	2024-03-24	1075	0	0	0	0	55	162	20.9572	3.7	75	11.2	336	0	0	1	1	0	0
4466	1	73	S72.900	72	2021-04-07	2021	4	2	2021-04-09	2021-04-15	8	0	0	0	2024-03-24	1074	0	0	0	0	77	167	27.6095	3.87	94	5.3	301	0	0	2	0	0	0
4467	0	84	S22.000	22	2021-04-08	2021	4	1	2021-04-09	2021-04-11	3	0	0	0	2024-03-24	1078	0	0	0	0	50	155	20.8117	3.65	58	6.2	490	0	0	2	0	0	0
4468	1	75	S72.900	72	2021-04-08	2021	4	4	2021-04-12	2021-04-26	18	0	0	0	2024-03-24	1063	0	0	0	0	60	170	20.7612	5.9	74	6.6	260	0	0	2	0	0	0
4469	0	52	S32.000	32	2021-04-08	2021	4	4	2021-04-12	2021-04-14	6	0	0	0	2024-03-24	1075	0	0	0	0	51	158	20.4294	3.3	60	4.5	332	0	0	2	0	1	0
4470	1	69	S22.000	22	2021-04-09	2021	4	4	2021-04-13	2021-04-15	6	0	0	0	2024-03-24	1074	0	0	0	0	70	155	29.1363	5.66	58	4.1	255	1	1	2	0	0	0
4471	0	69	S32.000	32	2021-04-10	2021	4	3	2021-04-13	2021-04-15	5	0	0	0	2024-03-24	1074	0	0	0	0	60	156	24.6548	7.2	58	6.6	328	0	0	2	0	1	0
4472	1	65	S42.202	42	2021-04-12	2021	4	3	2021-04-15	2021-04-17	5	0	0	0	2024-03-24	1072	0	0	0	0	75	171	25.6489	6.9	38.3	3.8	260.7	0	0	2	0	1	0
4474	1	66	S22.000	22	2021-04-13	2021	4	6	2021-04-19	2021-04-24	11	0	0	0	2024-03-24	1065	0	0	0	0	80	172	27.0416	12.34	68	6.12	327	0	0	2	0	0	0
4475	0	72	S52.801	52	2021-04-14	2021	4	3	2021-04-17	2021-04-23	9	0	0	0	2024-03-24	1066	0	0	0	0	61	158	24.4352	11.3	64	5.2	254	0	0	3	0	0	0
4476	1	50	S72.900	72	2021-04-14	2021	4	8	2021-04-22	2021-05-05	21	0	0	0	2024-03-24	1054	0	0	1	1	61	158	24.4352	7.5	79	3.6	338	0	0	2	0	0	0
4477	0	68	S32.000	32	2021-04-14	2021	4	3	2021-04-17	2021-04-19	5	0	0	0	2024-03-24	1070	0	0	0	0	60	160	23.4375	6.7	46	3.1	207	0	0	2	0	1	0
4478	1	68	S72.000	72	2021-04-14	2021	4	10	2021-04-24	2021-04-27	13	0	0	0	2024-03-24	1062	0	0	0	2	60	175	19.5918	6.46	109	9.1	424	0	0	2	0	1	0
4479	0	63	S52.801	52	2021-04-15	2021	4	2	2021-04-17	2021-04-23	8	1	1	1	2021-11-05	196	2	0	0	0	58	155	24.1415	6.39	41	4.6	215	0	0	3	0	0	0
4480	0	77	S72.000	72	2021-04-15	2021	4	4	2021-04-19	2021-04-24	9	0	0	0	2024-03-24	1065	0	0	0	0	50	155	20.8117	3.1	62	5.8	187	0	0	1	0	1	0
4481	0	73	S32.000	32	2021-04-16	2021	4	3	2021-04-19	2021-04-22	6	0	0	0	2024-03-24	1067	0	0	0	0	62	160	24.2188	6.6	81	6.7	367	0	0	2	0	1	0
4482	0	73	S32.000	32	2021-04-18	2021	4	3	2021-04-21	2021-04-25	7	0	0	0	2024-03-24	1064	0	0	0	0	60	155	24.974	3.1	68	6.1	165	0	0	1	0	1	0
4483	1	83	S72.000	72	2021-04-18	2021	4	2	2021-04-20	2021-04-23	5	0	0	0	2024-03-24	1066	0	0	0	0	49	166	17.782	8.9	70	7.4	237	0	0	2	0	1	0
4484	1	73	S22.000	22	2021-04-18	2021	4	9	2021-04-27	2021-05-17	29	0	0	0	2024-03-24	1042	0	0	0	0	52	162	19.8141	3.1	45	4	169	0	0	2	0	0	0
4485	0	70	S32.000	32	2021-04-19	2021	4	3	2021-04-22	2021-04-26	7	0	0	0	2024-03-24	1063	0	0	0	0	60	156	24.6548	18.2	93	8.5	444	0	0	2	0	1	0
4486	1	51	S72.000	72	2021-04-19	2021	4	2	2021-04-21	2021-04-27	8	0	0	0	2024-03-24	1062	0	0	0	0	67	166	24.3141	6.5	51	6.8	233	0	0	2	0	0	0
4488	0	66	S22.000	22	2021-04-29	2021	4	1	2021-04-30	2021-05-03	4	0	0	0	2024-03-24	1056	0	0	0	0	57	160	22.2656	2.9	63	4.2	272	0	0	2	0	1	0
4489	1	55	S32.000	32	2021-04-20	2021	4	4	2021-04-24	2021-05-09	19	0	0	0	2024-03-24	1050	0	0	0	0	82	171	28.0428	4.17	200	7.1	406	0	0	1	0	0	0
4491	1	59	S32.000	32	2021-04-21	2021	4	2	2021-04-23	2021-05-06	15	0	0	0	2024-03-24	1053	0	0	0	0	65	166	23.5883	3.7	59	4.3	155	0	0	2	0	0	0
4492	0	81	S72.101	72	2021-04-21	2021	4	5	2021-04-26	2021-04-30	9	0	0	0	2024-03-24	1059	0	1	0	2	51	150	22.6667	6.03	55	4.07	183	0	0	3	0	0	0
4493	1	63	S72.101	72	2021-04-21	2021	4	5	2021-04-26	2021-04-30	9	0	0	0	2024-03-24	1059	0	0	0	0	70	173	23.3887	4.1	77	6.49	341	1	0	2	0	0	0
4494	0	64	S32.000	32	2021-04-22	2021	4	1	2021-04-23	2021-04-26	4	0	0	0	2024-03-24	1063	0	0	0	0	55	160	21.4844	8.24	46	2.3	271	0	0	1	0	1	0
4495	0	86	S72.000	72	2021-04-22	2021	4	4	2021-04-26	2021-05-01	9	0	0	0	2024-03-24	1058	0	0	0	0	44	155	18.3143	9.1	51	4.2	292	0	0	2	0	1	0
4496	0	65	S32.000	32	2021-04-24	2021	4	3	2021-04-27	2021-05-01	7	0	0	0	2024-03-24	1058	0	0	0	0	64	164	23.7954	8.8	64	6.5	199	0	0	3	0	1	0
4497	0	79	S72.000	72	2021-04-24	2021	4	16	2021-05-10	2021-05-21	27	0	0	0	2024-03-24	1038	1	0	0	0	40	158	16.0231	6.3	66	2.4	153	0	0	1	0	1	0
4498	1	86	S72.101	72	2021-04-24	2021	4	3	2021-04-27	2021-05-04	10	0	0	0	2024-03-24	1055	0	0	0	0	66	144	31.8287	4.18	72	6.44	274	0	0	2	0	0	0
4499	0	66	S42.202	42	2021-04-24	2021	4	5	2021-04-29	2021-05-08	14	0	0	0	2024-03-24	1051	0	0	0	0	67.2	160	26.25	5.8	48	3.5	255	0	0	2	0	0	0
4500	0	75	S72.101	72	2021-04-25	2021	4	2	2021-04-27	2021-04-30	5	0	0	0	2024-03-24	1059	0	0	0	0	65	160	25.3906	5.5	66	6.6	94	0	0	2	0	1	0
4501	0	68	S52.500	52	2021-04-25	2021	4	2	2021-04-27	2021-04-30	5	0	0	0	2024-03-24	1059	0	0	0	0	65	160	25.3906	9.63	55	4.9	328	0	0	4	0	0	0
4503	0	77	S22.000	22	2021-04-26	2021	4	1	2021-04-27	2021-04-30	4	1	1	1	2023-07-13	804	2	1	0	0	50	160	19.5312	6.8	86	6.8	237	0	0	3	0	1	0
4505	1	87	S72.101	72	2021-04-26	2021	4	4	2021-04-30	2021-05-04	8	0	0	0	2024-03-24	1055	0	0	0	0	60	160	23.4375	3.5	71	6	251	0	0	2	0	0	0
4507	0	66	S32.000	32	2021-04-27	2021	4	2	2021-04-29	2021-05-03	6	0	0	0	2024-03-24	1056	0	0	0	0	55	155	22.8928	4.2	79	8.4	236	0	0	2	0	0	0
4510	0	55	S52.500	52	2021-04-28	2021	4	2	2021-04-30	2021-05-02	4	0	0	0	2024-03-24	1057	0	0	0	0	55	164	20.4491	7.7	86	4.5	385	0	0	3	0	0	0
4511	0	63	S32.000	32	2021-04-29	2021	4	1	2021-04-30	2021-05-01	2	0	0	0	2024-03-24	1058	0	0	0	0	60	160	23.4375	11.9	74	5.1	393	0	0	2	0	0	0
4512	0	51	S52.801	52	2021-04-29	2021	4	7	2021-05-06	2021-05-18	19	0	0	0	2024-03-24	1041	0	0	0	0	72	160	28.125	8.9	88	8.2	257	0	0	2	0	0	0
4513	0	55	S32.000	32	2021-04-29	2021	4	5	2021-05-04	2021-05-20	21	0	0	0	2024-03-24	1039	0	0	0	0	67	155	27.8876	4.31	77	4	322	0	0	3	0	1	0
4518	1	82	S32.000	32	2021-05-02	2021	5	4	2021-05-06	2021-05-09	7	0	0	0	2024-03-24	1050	0	0	0	0	50	156	20.5457	2.6	56	4.4	200	0	0	2	0	0	0
4520	1	58	S32.000	32	2021-05-04	2021	5	2	2021-05-06	2021-05-09	5	0	0	0	2024-03-24	1050	1	0	0	0	50	160	19.5312	8.46	82	5.66	465	0	0	3	0	0	0
4521	0	96	S72.101	72	2021-05-04	2021	5	3	2021-05-07	2021-05-10	6	0	0	0	2024-03-24	1049	1	0	0	0	50	155	20.8117	6.36	82	6.6	415	0	0	2	0	0	0
4522	0	63	S52.801	52	2021-05-04	2021	5	2	2021-05-06	2021-05-11	7	0	0	0	2024-03-24	1048	0	0	0	0	45	150	20	5.38	50	6.01	197	0	0	2	0	0	0
4523	0	77	S32.000	32	2021-05-04	2021	5	4	2021-05-08	2021-05-11	7	0	0	0	2024-03-24	1048	0	0	0	0	80	165	29.3848	6.9	88	10.6	285	0	0	3	0	0	0
4526	0	68	S72.000	72	2021-05-06	2021	5	4	2021-05-10	2021-05-21	15	0	0	0	2024-03-24	1038	0	0	0	0	48	162	18.2899	3.4	61	7.4	282	0	0	2	0	0	0
4527	0	54	S32.000	32	2021-05-06	2021	5	4	2021-05-10	2021-05-19	13	0	0	0	2024-03-24	1040	0	0	0	0	55	160	21.4844	6.11	65	4.3	222	0	0	2	0	1	0
4528	0	80	S72.101	72	2021-05-07	2021	5	6	2021-05-13	2021-05-31	24	0	0	0	2024-03-24	1028	1	0	0	1	70	155	29.1363	9.92	74	8.5	258	0	0	2	0	1	0
4529	0	70	S22.000	22	2021-05-08	2021	5	4	2021-05-12	2021-05-14	6	1	1	1	2021-10-15	154	2	0	0	0	50	150	22.2222	4.3	83	6.29	313	0	0	2	1	1	0
4530	0	60	S72.000	72	2021-05-09	2021	5	3	2021-05-12	2021-05-15	6	0	0	0	2024-03-24	1044	0	0	0	0	60	160	23.4375	7	81	7.9	340	0	0	3	0	0	0
4532	0	77	S72.101	72	2021-05-09	2021	5	4	2021-05-13	2021-05-19	10	0	0	0	2024-03-24	1040	0	0	0	0	62	154	26.1427	9.3	95	4.5	373	0	0	3	0	0	0
4533	1	88	S72.101	72	2021-05-09	2021	5	5	2021-05-14	2021-05-18	9	0	0	0	2024-03-24	1041	0	0	0	0	58	170	20.0692	11.7	55	4.6	203	0	0	2	0	1	0
4534	0	62	S52.500	52	2021-05-10	2021	5	7	2021-05-17	2021-05-20	10	0	0	0	2024-03-24	1039	0	0	0	0	55	155	22.8928	9.4	69	5.14	259	0	0	2	0	1	0
4537	0	78	S32.000	32	2021-05-10	2021	5	7	2021-05-17	2021-05-21	11	0	0	0	2024-03-24	1038	0	0	0	0	50	152	21.6413	7.14	57	5.27	217	0	0	3	0	0	0
4539	1	56	S32.000	32	2021-05-10	2021	5	4	2021-05-14	2021-05-22	12	0	0	0	2024-03-24	1037	0	0	0	0	85	172	28.7317	9.29	54	5.9	180	0	0	2	0	0	0
4540	0	83	S72.000	72	2021-05-11	2021	5	7	2021-05-18	2021-05-22	11	0	0	0	2024-03-24	1037	1	0	0	0	52	160	20.3125	5.8	51	3.9	162	0	0	3	0	1	0
4542	1	60	S22.000	22	2021-05-14	2021	5	3	2021-05-17	2021-05-19	5	0	0	0	2024-03-24	1040	0	0	0	0	65	168	23.03	5.4	53	5.6	256	0	0	2	0	0	0
4546	0	59	S32.000	32	2021-05-12	2021	5	3	2021-05-15	2021-05-17	5	0	0	0	2024-03-24	1042	0	0	0	0	69	169	24.1588	12.6	53	7.7	284	0	0	2	1	1	0
4547	0	67	S72.000	72	2021-05-12	2021	5	7	2021-05-19	2021-05-28	16	0	0	0	2024-03-24	1031	0	1	0	1	62	155	25.8065	9	57	4	289	0	0	2	0	0	0
4548	0	77	S52.500	52	2021-05-13	2021	5	8	2021-05-21	2021-06-06	24	0	0	0	2024-03-24	1022	0	0	0	0	83	164	30.8596	3.3	81	15.92	200	0	0	3	0	1	0
4549	0	80	S22.000	22	2021-05-17	2021	5	5	2021-05-22	2021-05-23	6	0	0	0	2024-03-24	1036	0	0	0	0	54	150	24	6.9	43	4.8	160	0	0	2	1	0	0
4550	1	71	S32.000	32	2021-05-14	2021	5	4	2021-05-18	2021-06-25	42	0	0	0	2024-03-24	1003	0	0	0	2	62	158	24.8358	2.4	46	5.3	352	0	0	2	1	1	0
4551	1	83	S72.101	72	2021-05-14	2021	5	6	2021-05-20	2021-05-26	12	0	0	0	2024-03-24	1033	0	0	0	0	49	158	19.6283	2.5	68	6.2	182	0	0	2	0	1	0
4552	1	80	S72.101	72	2021-05-14	2021	5	4	2021-05-18	2021-05-22	8	0	0	0	2024-03-24	1037	0	0	0	0	70	165	25.7117	10.6	161	8.7	434	0	0	2	0	1	0
4553	1	68	S72.900	72	2021-05-14	2021	5	8	2021-05-22	2021-06-07	24	0	0	0	2024-03-24	1021	0	0	1	1	70	170	24.2215	3.7	74	4.92	348	0	0	2	0	0	0
4554	0	52	S32.000	32	2021-05-15	2021	5	3	2021-05-18	2021-05-28	13	0	0	0	2024-03-24	1031	0	0	0	0	76	155	31.6337	5.8	77	6.5	314	0	0	2	0	0	0
4555	0	67	S72.101	72	2021-05-15	2021	5	5	2021-05-20	2021-06-02	18	0	0	0	2024-03-24	1026	0	0	0	0	52	150	23.1111	3.1	48	3.21	191	0	0	3	0	0	0
4556	1	63	S52.801	52	2021-05-15	2021	5	3	2021-05-18	2021-05-20	5	0	0	0	2024-03-24	1039	0	0	0	0	82	174	27.0842	5.02	49	3.8	252	0	0	1	0	0	0
4557	0	64	S32.000	32	2021-05-15	2021	5	3	2021-05-18	2021-05-21	6	0	0	0	2024-03-24	1038	0	0	0	1	58	160	22.6562	6.1	62	7.1	234	0	0	2	0	0	0
4559	1	79	S72.101	72	2021-05-15	2021	5	4	2021-05-19	2021-05-25	10	0	0	0	2024-03-24	1034	1	0	0	0	67	168	23.7387	9.7	67	3.5	211	0	0	2	0	0	0
4563	1	60	S32.000	32	2021-05-18	2021	5	3	2021-05-21	2021-05-25	7	0	0	0	2024-03-24	1034	0	0	0	0	59	165	21.6713	4.8	75	5.5	306	1	0	1	0	1	0
4564	0	73	S22.000	22	2021-05-18	2021	5	2	2021-05-20	2021-05-22	4	0	0	0	2024-03-24	1037	0	0	0	0	55	158	22.0317	2.8	43	5.4	220	0	0	2	0	1	0
4565	1	62	S52.500	52	2021-05-18	2021	5	3	2021-05-21	2021-05-26	8	0	0	0	2024-03-24	1033	0	0	0	0	55	165	20.202	3.2	47	4.7	119	0	0	2	0	1	0
4566	0	74	S22.000	22	2021-05-22	2021	5	11	2021-06-02	2021-06-08	17	0	0	0	2024-03-24	1020	0	1	0	3	48	145	22.83	7.82	50	4.8	439	0	0	3	1	0	0
4567	0	60	S32.000	32	2021-05-19	2021	5	5	2021-05-24	2021-05-27	8	0	0	0	2024-03-24	1032	0	0	0	0	50	158	20.0288	15.3	95	8.24	442	0	0	2	0	1	0
4568	0	50	S32.000	32	2021-05-19	2021	5	2	2021-05-21	2021-05-28	9	0	0	0	2024-03-24	1031	0	0	0	0	57	159	22.5466	6.96	63	8.7	328	0	0	2	0	0	0
4570	0	62	S22.000	22	2021-05-22	2021	5	3	2021-05-25	2021-05-26	4	0	0	0	2024-03-24	1033	0	0	0	0	61	159	24.1288	3.5	45	3.4	181	0	0	2	0	1	0
4571	0	64	S72.000	72	2021-05-20	2021	5	4	2021-05-24	2021-05-31	11	0	0	0	2024-03-24	1028	0	0	0	0	49	160	19.1406	2.7	63	5.7	398	0	1	2	0	0	0
4572	0	69	S52.801	52	2021-05-20	2021	5	2	2021-05-22	2021-05-27	7	0	0	0	2024-03-24	1032	0	0	0	0	65	160	25.3906	3.8	46	4	333	0	0	3	0	0	0
4574	0	75	S32.000	32	2021-05-21	2021	5	4	2021-05-25	2021-05-28	7	0	0	0	2024-03-24	1031	0	0	0	0	75	164	27.8852	4.1	61	4.9	181	0	0	3	0	0	0
4575	0	85	S72.101	72	2021-05-21	2021	5	1	2021-05-22	2021-05-27	6	0	0	0	2024-03-24	1032	1	0	0	0	45	156	18.4911	6.7	91	6.8	445	0	0	2	0	1	0
4576	0	62	S32.000	32	2021-05-21	2021	5	5	2021-05-26	2021-06-05	15	0	0	0	2024-03-24	1023	0	1	0	0	64	162	24.3865	2.8	50	4.4	174	0	0	2	0	0	0
4577	0	51	S32.000	32	2021-05-25	2021	5	2	2021-05-27	2021-06-01	7	0	0	0	2024-03-24	1027	0	0	0	0	62	164	23.0518	7.09	138	10.9	345	0	0	2	0	0	0
4578	0	76	S32.000	32	2021-05-22	2021	5	4	2021-05-26	2021-05-31	9	0	0	0	2024-03-24	1028	0	0	0	0	62	160	24.2188	3.8	77	4.4	280	0	0	3	0	0	0
4579	0	64	S22.000	22	2021-05-22	2021	5	2	2021-05-24	2021-05-27	5	0	0	0	2024-03-24	1032	0	0	0	0	60	160	23.4375	7.77	46	4.1	203	0	0	2	0	0	0
4580	0	53	S32.000	32	2021-05-22	2021	5	4	2021-05-26	2021-05-31	9	0	0	0	2024-03-24	1028	0	0	0	0	60	160	23.4375	6.5	61	4.2	300	0	0	2	0	0	0
4582	1	78	S72.101	72	2021-05-22	2021	5	5	2021-05-27	2021-06-05	14	0	0	0	2024-03-24	1023	1	0	0	1	40	160	15.625	8	63	4.9	259	0	0	1	0	1	0
4583	0	60	S22.000	22	2021-05-23	2021	5	3	2021-05-26	2021-06-02	10	0	0	0	2024-03-24	1026	0	0	0	0	50	150	22.2222	5.99	34	4.8	242	0	0	1	0	1	0
4584	0	53	S52.801	52	2021-05-23	2021	5	4	2021-05-27	2021-05-28	5	0	0	0	2024-03-24	1031	0	0	0	0	50	155	20.8117	5.25	73	6.8	242	0	0	2	0	0	0
4585	1	85	S72.101	72	2021-05-23	2021	5	2	2021-05-25	2021-05-29	6	0	0	0	2024-03-24	1030	1	0	0	0	58	170	20.0692	1.8	60	4.4	243	0	0	2	0	1	0
4588	0	52	S32.000	32	2021-05-25	2021	5	3	2021-05-28	2021-05-31	6	0	0	0	2024-03-24	1028	0	0	0	0	60	160	23.4375	20.02	107	11.9	456	0	0	2	0	0	0
4589	0	58	S32.000	32	2021-05-31	2021	5	2	2021-06-02	2021-06-04	4	0	0	0	2024-03-24	1024	0	0	0	0	66	165	24.2424	4.4	49	4	186	0	0	3	0	1	0
4591	0	79	S72.000	72	2021-05-26	2021	5	2	2021-05-28	2021-06-02	7	0	0	0	2024-03-24	1026	1	0	0	0	57	156	23.4221	5.6	70	3.9	383	0	0	2	0	1	0
4592	0	67	S32.000	32	2021-05-27	2021	5	2	2021-05-29	2021-06-01	5	0	0	0	2024-03-24	1027	0	0	0	0	55	155	22.8928	10.9	55	6	184	0	0	3	0	1	0
4593	1	56	S22.000	22	2021-05-27	2021	5	4	2021-05-31	2021-06-05	9	0	0	0	2024-03-24	1023	0	0	0	0	65	168	23.03	4.5	57	5.1	192	0	0	3	1	1	0
4594	0	62	S32.000	32	2021-06-01	2021	6	3	2021-06-04	2021-06-13	12	0	0	0	2024-03-24	1015	0	0	0	0	74	154	31.2026	4.12	75	5.2	184	0	0	2	0	0	0
4595	0	77	S72.101	72	2021-05-27	2021	5	5	2021-06-01	2021-06-06	10	0	0	0	2024-03-24	1022	0	0	0	0	45	150	20	3.84	52	6.04	247	0	0	2	0	1	0
4596	0	80	S32.000	32	2021-06-01	2021	6	4	2021-06-05	2021-06-07	6	0	0	0	2024-03-24	1021	1	0	0	0	45	158	18.026	4.6	43	5.97	302	0	0	3	0	0	0
4597	0	70	S72.900	72	2021-05-28	2021	5	6	2021-06-03	2021-06-14	17	0	0	0	2024-03-24	1014	0	0	0	0	40	155	16.6493	9.8	104	8.9	367	0	0	2	0	0	0
4598	0	64	S52.801	52	2021-05-28	2021	5	3	2021-05-31	2021-06-04	7	0	0	0	2024-03-24	1024	0	0	0	0	46	155	19.1467	5	56	7.1	145	0	0	2	0	1	0
4599	0	58	S22.000	22	2021-05-29	2021	5	2	2021-05-31	2021-06-07	9	0	0	0	2024-03-24	1021	0	0	0	0	60	163	22.5827	10.7	51	4.4	438	0	0	1	0	1	0
4601	0	68	S22.000	22	2021-06-02	2021	6	2	2021-06-04	2021-06-05	3	0	0	0	2024-03-24	1023	0	0	0	0	58	158	23.2335	5.1	63	8.4	308	0	0	2	1	1	0
4602	0	79	S72.101	72	2021-05-31	2021	5	3	2021-06-03	2021-06-06	6	0	0	0	2024-03-24	1022	0	0	0	0	55	156	22.6003	6	54	5.5	161	0	0	2	0	1	0
4603	1	63	S72.101	72	2021-05-31	2021	5	4	2021-06-04	2021-06-10	10	0	0	0	2024-03-24	1018	0	0	0	0	55	168	19.487	4.2	53	3	69	1	0	3	0	1	0
4606	1	52	S22.000	22	2021-06-05	2021	6	3	2021-06-08	2021-06-10	5	0	0	0	2024-03-24	1018	0	0	0	0	61	180	18.8272	2.82	42.8	4.11	156.3	0	0	2	0	0	0
4607	1	76	S22.000	22	2021-06-02	2021	6	5	2021-06-07	2021-06-11	9	0	0	0	2024-03-24	1017	0	0	0	0	74	160	28.9062	6.5	46	5.1	221	0	0	1	0	0	0
4610	0	51	S32.000	32	2021-06-03	2021	6	6	2021-06-09	2021-06-17	14	0	0	0	2024-03-24	1011	0	0	0	0	62	150	27.5556	4.9	74	5.43	482	0	0	3	1	1	0
4611	0	62	S32.000	32	2021-06-08	2021	6	3	2021-06-11	2021-06-12	4	0	0	0	2024-03-24	1016	0	0	0	0	65	160	25.3906	6.1	63	6.4	327	1	0	3	1	1	0
4613	0	71	S52.801	52	2021-06-04	2021	6	3	2021-06-07	2021-06-09	5	0	0	0	2024-03-24	1019	0	0	0	0	67	155	27.8876	13.1	59	10.2	261	0	0	1	0	1	0
4616	0	69	S22.000	22	2021-06-05	2021	6	3	2021-06-08	2021-06-10	5	0	0	0	2024-03-24	1018	0	0	0	0	55	157	22.3133	4.5	131	10.3	369	0	0	4	1	0	0
4617	1	73	S22.000	22	2021-06-06	2021	6	2	2021-06-08	2021-06-09	3	0	0	0	2024-03-24	1019	0	0	0	0	50	168	17.7154	3.7	66	4	148	0	0	2	0	0	0
4618	0	72	S32.000	32	2021-06-06	2021	6	2	2021-06-08	2021-06-10	4	0	0	0	2024-03-24	1018	0	0	0	0	55	145	26.1593	6.1	41	4.7	228	0	0	2	1	1	0
4620	0	86	S72.000	72	2021-06-06	2021	6	2	2021-06-08	2021-06-12	6	0	0	0	2024-03-24	1016	0	0	0	0	40	150	17.7778	2.5	52	4.06	241	0	0	2	0	1	0
4621	0	63	S22.000	22	2021-06-06	2021	6	5	2021-06-11	2021-06-17	11	0	0	0	2024-03-24	1011	0	0	0	0	75	162	28.578	3.9	58	6.4	241	0	0	2	1	1	0
4622	0	67	S22.000	22	2021-06-07	2021	6	2	2021-06-09	2021-06-10	3	0	0	0	2024-03-24	1018	0	0	0	0	70	155	29.1363	8.8	63	2.8	298	0	0	3	1	0	0
4624	1	64	S72.000	72	2021-06-08	2021	6	3	2021-06-11	2021-06-18	10	0	0	0	2024-03-24	1010	0	0	0	0	80	172	27.0416	7.3	47	4.19	335	0	0	2	0	1	0
4625	0	87	S72.101	72	2021-06-08	2021	6	3	2021-06-11	2021-06-19	11	0	0	0	2024-03-24	1009	1	0	0	0	52	152	22.5069	6.1	47	5.8	303	0	0	2	1	1	0
4626	1	80	S72.101	72	2021-06-09	2021	6	2	2021-06-11	2021-06-16	7	0	0	0	2024-03-24	1012	1	0	0	0	70	165	25.7117	18.1	79	5.5	269	0	0	2	0	1	0
4627	0	63	S72.101	72	2021-06-09	2021	6	2	2021-06-11	2021-06-17	8	0	0	0	2024-03-24	1011	0	0	0	1	55	141	27.6646	5.28	49	4.72	232	0	0	2	0	1	0
4629	0	55	S32.000	32	2021-06-12	2021	6	4	2021-06-16	2021-06-21	9	0	0	0	2024-03-24	1007	0	0	0	0	66	160	25.7812	8.8	63	6.5	310	0	0	2	1	0	0
4630	0	72	S22.000	22	2021-06-18	2021	6	1	2021-06-19	2021-06-21	3	0	0	0	2024-03-24	1007	0	0	0	0	43	150	19.1111	5.8	118	12.1	391	0	0	2	1	1	0
4633	1	53	S22.000	22	2021-06-13	2021	6	2	2021-06-15	2021-06-18	5	0	0	0	2024-03-24	1010	0	0	0	0	80	168	28.3447	4.9	53	4.8	292	1	0	2	0	0	0
4635	1	85	S32.000	32	2021-06-13	2021	6	2	2021-06-15	2021-06-16	3	0	0	0	2024-03-24	1012	0	0	0	0	90	165	33.0579	8.64	60	6.4	279	0	0	2	1	0	0
4636	0	78	S72.101	72	2021-06-14	2021	6	3	2021-06-17	2021-06-22	8	0	0	0	2024-03-24	1006	0	0	0	0	55	155	22.8928	6.5	47	3.5	166	0	0	2	0	1	0
4637	0	57	S52.801	52	2021-06-14	2021	6	8	2021-06-22	2021-06-29	15	0	0	0	2024-03-24	999	0	0	0	0	52	160	20.3125	5.3	73	5.9	238	0	0	2	0	0	0
4638	0	60	S52.801	52	2021-06-15	2021	6	2	2021-06-17	2021-06-22	7	0	0	0	2024-03-24	1006	0	0	0	0	43	152	18.6115	6.32	61	3.44	284	0	0	2	0	0	0
4639	0	62	S72.000	72	2021-06-15	2021	6	15	2021-06-30	2021-07-07	22	0	0	0	2024-03-24	991	0	1	0	1	78	165	28.6501	7.2	32	5	100	0	0	2	0	0	0
4640	0	74	S72.101	72	2021-06-15	2021	6	4	2021-06-19	2021-06-30	15	0	0	0	2024-03-24	998	1	1	0	1	54	151	23.6832	4.7	51	4.23	264	0	0	2	0	0	0
4641	0	72	S32.000	32	2021-06-17	2021	6	2	2021-06-19	2021-06-22	5	0	0	0	2024-03-24	1006	0	0	0	0	61	160	23.8281	6.7	73	5.26	238	0	0	3	0	0	0
4643	0	70	S72.101	72	2021-06-17	2021	6	4	2021-06-21	2021-06-24	7	0	0	0	2024-03-24	1004	0	0	0	0	50	160	19.5312	9.9	71	3.3	234	0	0	3	1	1	0
4644	0	80	S22.000	22	2021-06-18	2021	6	6	2021-06-24	2021-06-26	8	0	0	0	2024-03-24	1002	1	0	0	0	49	140	25	6.32	47	5.64	337	0	0	2	0	0	0
4645	1	54	S32.000	32	2021-06-18	2021	6	5	2021-06-23	2021-06-28	10	0	0	0	2024-03-24	1000	0	0	0	0	82	174	27.0842	7.96	60	4.3	282	1	1	2	0	0	0
4646	1	63	S32.000	32	2021-06-18	2021	6	6	2021-06-24	2021-06-27	9	0	0	0	2024-03-24	1001	0	0	0	0	60	168	21.2585	4.8	60	3.6	298	1	0	2	0	0	0
4649	0	65	S22.000	22	2021-06-19	2021	6	3	2021-06-22	2021-06-24	5	0	0	0	2024-03-24	1004	0	0	0	0	60	155	24.974	9.1	58	6.5	244	0	0	2	1	1	0
4651	1	78	S72.101	72	2021-06-22	2021	6	3	2021-06-25	2021-06-28	6	0	0	0	2024-03-24	1000	1	0	0	0	70	170	24.2215	5.73	59.1	4.57	234.9	0	0	2	0	1	0
4652	0	80	S22.000	22	2021-06-23	2021	6	3	2021-06-26	2021-07-01	8	0	0	0	2024-03-24	997	0	0	0	0	50	155	20.8117	5.6	78	5.5	299	0	0	3	0	0	0
4653	1	73	S72.000	72	2021-06-24	2021	6	2	2021-06-26	2021-07-03	9	0	0	0	2024-03-24	995	0	0	0	0	60	160	23.4375	10.5	52	5.2	314	0	0	2	0	1	0
4655	0	72	S52.500	52	2021-06-24	2021	6	0	2021-06-24	2021-06-30	6	0	0	0	2024-03-24	998	0	0	0	0	60	160	23.4375	12.8	45	7	268	0	0	2	0	1	0
4656	0	50	S32.000	32	2021-06-24	2021	6	5	2021-06-29	2021-07-04	10	0	0	0	2024-03-24	994	0	0	0	0	70	160	27.3438	8.05	69	4	235	0	0	2	0	0	0
4657	0	70	S22.000	22	2021-06-27	2021	6	2	2021-06-29	2021-07-01	4	0	0	0	2024-03-24	997	0	1	0	0	65	160	25.3906	6.59	54	6	237	0	0	3	1	1	0
4658	1	68	S22.000	22	2021-06-29	2021	6	2	2021-07-01	2021-07-05	6	0	0	0	2024-03-24	993	0	1	0	0	78	180	24.0741	3.2	49	6	320	0	0	1	0	1	0
4659	0	55	S22.000	22	2021-06-25	2021	6	5	2021-06-30	2021-07-07	12	0	0	0	2024-03-24	991	0	0	0	0	70	163	26.3465	4.95	79	8.03	275	0	0	3	0	1	0
4660	0	93	S72.101	72	2021-06-26	2021	6	3	2021-06-29	2021-07-10	14	0	0	0	2024-03-24	988	0	0	0	0	45	145	21.4031	4.9	67	4.92	256	0	0	2	0	0	0
4661	0	78	S22.000	22	2021-06-26	2021	6	9	2021-07-05	2021-07-08	12	0	0	0	2024-03-24	990	0	1	0	1	60	160	23.4375	8.9	61	6.6	341	0	0	2	0	0	0
4663	0	85	S72.000	72	2021-06-26	2021	6	5	2021-07-01	2021-07-07	11	0	0	0	2024-03-24	991	0	1	0	0	46	153	19.6506	6.37	72	8.3	219	0	0	3	0	1	0
4665	0	75	S32.000	32	2021-06-27	2021	6	4	2021-07-01	2021-07-04	7	0	0	0	2024-03-24	994	0	0	0	0	57	160	22.2656	3.4	65	6.1	222	0	0	2	0	1	0
4666	1	81	S72.000	72	2021-06-27	2021	6	4	2021-07-01	2021-07-07	10	0	0	0	2024-03-24	991	0	0	0	0	60	160	23.4375	3	57	3.7	278	0	0	3	0	0	0
4669	0	83	S22.000	22	2021-06-28	2021	6	4	2021-07-02	2021-07-16	18	0	0	0	2024-03-24	982	1	1	1	4	50	150	22.2222	5.7	37	5.32	154	0	0	2	0	0	0
4670	0	50	S32.000	32	2021-06-28	2021	6	3	2021-07-01	2021-07-03	5	0	0	0	2024-03-24	995	0	0	0	0	48	160	18.75	2.9	52	4.7	238	0	0	3	0	0	0
4671	1	89	S72.101	72	2021-06-28	2021	6	2	2021-06-30	2021-07-13	15	0	0	0	2024-03-24	985	0	0	0	0	65	170	22.4913	2.49	51	7.5	220	0	0	2	0	0	0
4672	1	55	S52.500	52	2021-06-28	2021	6	2	2021-06-30	2021-07-03	5	0	0	0	2024-03-24	995	0	0	0	0	82	169	28.7105	5.3	64	4.4	277	0	0	3	0	0	0
4673	1	66	S52.500	52	2021-06-29	2021	6	2	2021-07-01	2021-07-05	6	0	0	0	2024-03-24	993	0	0	0	0	75	169	26.2596	8.98	49	5.6	206	0	0	3	0	1	0
4675	1	50	S72.000	72	2021-06-30	2021	6	1	2021-07-01	2021-07-05	5	0	0	0	2024-03-24	993	0	0	0	0	68	178	21.4619	8.58	47.2	5.16	180	0	0	2	0	0	0
4676	0	57	S32.000	32	2021-06-30	2021	6	2	2021-07-02	2021-07-12	12	0	0	0	2024-03-24	986	0	0	0	0	52	155	21.6441	5	53	6	182	0	0	2	0	0	0
4678	0	54	S22.000	22	2021-07-02	2021	7	7	2021-07-09	2021-07-14	12	0	0	0	2024-03-24	984	0	0	0	0	60	160	23.4375	3.1	77	4.8	453	0	0	3	0	0	0
4679	0	69	S32.000	32	2021-07-02	2021	7	4	2021-07-06	2021-07-08	6	0	0	0	2024-03-24	990	0	0	0	0	61	155	25.3902	5.9	40	3	102	0	0	2	0	0	0
4682	0	74	S22.000	22	2021-07-02	2021	7	3	2021-07-05	2021-07-08	6	0	0	0	2024-03-24	990	0	1	0	0	60	155	24.974	5.1	51	4.39	105	0	0	3	1	1	0
4683	0	55	S52.500	52	2021-07-04	2021	7	0	2021-07-04	2021-07-09	5	0	0	0	2024-03-24	989	0	1	0	0	63	156	25.8876	6.7	56	4.5	200	0	0	2	0	1	0
4684	0	88	S72.101	72	2021-07-04	2021	7	2	2021-07-06	2021-07-09	5	0	0	0	2024-03-24	989	1	0	0	0	45	152	19.4771	13.6	73	4.5	324	0	0	2	0	1	0
4685	0	81	S72.101	72	2021-07-05	2021	7	16	2021-07-21	2021-10-22	109	0	0	0	2024-03-24	884	0	1	0	4	49	137	26.1069	8.6	84	6	378	0	0	2	0	0	0
4686	0	78	S32.000	32	2021-07-05	2021	7	5	2021-07-10	2021-07-13	8	0	0	0	2024-03-24	985	0	0	0	0	55	160	21.4844	3.9	44	9.5	210	0	0	2	1	1	0
4689	0	64	S32.000	32	2021-07-05	2021	7	5	2021-07-10	2021-07-15	10	0	0	0	2024-03-24	983	0	0	0	0	56	162	21.3382	2	42	6.5	244	0	0	2	0	0	0
4690	0	71	S52.801	52	2021-07-06	2021	7	4	2021-07-10	2021-07-15	9	0	0	0	2024-03-24	983	0	0	0	0	60	145	28.5375	12.6	65	7.5	283	0	0	2	0	0	0
4691	1	66	S32.000	32	2021-07-07	2021	7	3	2021-07-10	2021-07-15	8	0	0	0	2024-03-24	983	0	0	0	0	67	170	23.1834	5.58	107	7.5	376	0	0	3	0	1	0
4692	1	83	S72.101	72	2021-07-07	2021	7	2	2021-07-09	2021-07-17	10	0	0	0	2024-03-24	981	1	0	0	0	60	170	20.7612	10.87	81	6.8	317	0	0	1	0	1	0
4694	1	71	S72.000	72	2021-07-07	2021	7	5	2021-07-12	2021-07-19	12	0	0	0	2024-03-24	979	0	0	0	0	65	163	24.4646	8	50	4.2	298	0	1	3	0	1	0
4695	0	63	S42.202	42	2021-07-08	2021	7	5	2021-07-13	2021-07-21	13	0	0	0	2024-03-24	977	0	0	0	0	46	150	20.4444	2.7	155	5.4	146	0	0	2	0	0	0
4697	0	77	S72.101	72	2021-07-10	2021	7	3	2021-07-13	2021-07-19	9	0	0	0	2024-03-24	979	0	0	0	0	50	160	19.5312	4.71	81	5.7	440	0	0	2	0	1	0
4700	0	80	S22.000	22	2021-07-10	2021	7	2	2021-07-12	2021-07-13	3	0	0	0	2024-03-24	985	0	0	0	0	53	165	19.4674	6.54	62	5.4	239	0	0	1	0	0	0
4701	0	63	S72.000	72	2021-07-10	2021	7	2	2021-07-12	2021-07-17	7	0	0	0	2024-03-24	981	0	1	0	0	55	156	22.6003	4.6	77	3.6	233	0	0	2	0	1	0
4702	0	86	S72.101	72	2021-07-11	2021	7	3	2021-07-14	2021-07-21	10	0	0	0	2024-03-24	977	1	1	1	1	50	155	20.8117	3.23	64	5.8	413	0	0	2	1	1	0
4704	0	70	S72.101	72	2021-07-11	2021	7	4	2021-07-15	2021-07-24	13	0	0	0	2024-03-24	974	0	0	0	0	54	155	22.4766	9.3	93	6.6	172	0	0	3	0	1	0
4705	1	64	S32.000	32	2021-07-12	2021	7	5	2021-07-17	2021-07-25	13	1	0	0	2021-08-15	21	2	0	0	0	72	160	28.125	4	81	4.5	260	1	0	2	0	0	0
4706	1	65	S72.101	72	2021-07-12	2021	7	2	2021-07-14	2021-07-27	15	0	0	0	2024-03-24	971	0	0	0	0	45	160	17.5781	5	49	7	254	0	0	2	1	1	0
4707	1	88	S72.101	72	2021-07-12	2021	7	2	2021-07-14	2021-07-21	9	0	0	0	2024-03-24	977	0	0	0	0	75	168	26.5731	5.8	65	7.2	259	0	0	2	1	1	0
4708	0	53	S72.000	72	2021-07-12	2021	7	2	2021-07-14	2021-07-22	10	0	0	0	2024-03-24	976	0	0	0	0	50	160	19.5312	7.3	114	6.2	486	0	0	2	1	1	0
4709	1	75	S52.500	52	2021-07-13	2021	7	2	2021-07-15	2021-07-22	9	0	0	0	2024-03-24	976	0	0	0	0	78	170	26.9896	7.19	42	6.3	224	0	0	1	0	0	0
4710	0	83	S72.101	72	2021-07-13	2021	7	3	2021-07-16	2021-07-20	7	0	0	0	2024-03-24	978	0	0	0	0	50	150	22.2222	11.52	60	6.1	224	0	0	2	1	1	0
4711	0	89	S72.101	72	2021-07-13	2021	7	3	2021-07-16	2021-07-16	3	0	0	0	2024-03-24	982	1	0	0	0	40	150	17.7778	5.5	47	7.87	208	0	0	2	1	0	0
4714	1	55	S52.500	52	2021-07-14	2021	7	5	2021-07-19	2021-07-24	10	0	0	0	2024-03-24	974	0	0	0	0	65	165	23.8751	9.7	66	5.1	226	1	1	2	0	0	0
4715	0	52	S32.000	32	2021-07-14	2021	7	5	2021-07-19	2021-07-21	7	0	0	0	2024-03-24	977	0	1	0	0	54	156	22.1893	15.97	67	3.9	385	0	0	2	0	0	1
4716	0	65	S32.000	32	2021-07-15	2021	7	4	2021-07-19	2021-07-21	6	0	0	0	2024-03-24	977	0	0	0	0	63	162	24.0055	7.3	50	6.7	171	0	0	2	1	1	0
4719	0	74	S52.500	52	2021-07-17	2021	7	0	2021-07-17	2021-07-22	5	0	0	0	2024-03-24	976	0	1	1	1	67	160	26.1719	7.28	54	4	266	0	0	1	0	0	0
4720	0	89	S72.000	72	2021-07-17	2021	7	2	2021-07-19	2021-07-24	7	0	0	0	2024-03-24	974	0	1	0	0	55	160	21.4844	5.6	56	3.7	221	0	0	2	0	1	0
4721	0	69	S32.000	32	2021-07-17	2021	7	2	2021-07-19	2021-07-22	5	0	0	0	2024-03-24	976	0	0	0	0	58	150	25.7778	4	56	6.27	159	0	0	2	0	0	0
4722	0	64	S32.000	32	2021-07-17	2021	7	2	2021-07-19	2021-07-22	5	0	0	0	2024-03-24	976	0	0	0	0	65	160	25.3906	4	52	5.4	113	0	0	3	0	1	0
4723	0	84	S72.000	72	2021-07-17	2021	7	9	2021-07-26	2021-08-03	17	0	0	0	2024-03-24	964	0	0	0	1	45	150	20	5.2	50	7.82	289	0	0	2	0	0	0
4725	0	56	S52.500	52	2021-07-18	2021	7	0	2021-07-18	2021-07-25	7	0	0	0	2024-03-24	973	0	1	0	0	70	156	28.764	5.6	58	4.6	236	0	0	2	0	0	0
4728	1	88	S72.101	72	2021-07-18	2021	7	4	2021-07-22	2021-07-29	11	0	0	0	2024-03-24	969	1	0	0	1	45	168	15.9439	5.03	49	6.24	283	0	0	2	0	1	0
4730	0	57	S52.500	52	2021-07-19	2021	7	2	2021-07-21	2021-07-24	5	0	0	0	2024-03-24	974	0	0	0	0	50	160	19.5312	7.65	41	4.58	316	0	0	2	0	1	0
4731	0	67	S52.500	52	2021-07-20	2021	7	1	2021-07-21	2021-07-29	9	0	0	0	2024-03-24	969	0	0	0	0	60	160	23.4375	8.9	77	5.5	194	0	0	2	0	1	0
4732	0	53	S52.500	52	2021-07-20	2021	7	1	2021-07-21	2021-07-27	7	0	0	0	2024-03-24	971	0	0	0	0	60	160	23.4375	8.8	85	6.48	334	0	0	2	0	0	0
4734	1	56	S72.101	72	2021-07-21	2021	7	3	2021-07-24	2021-07-31	10	0	0	0	2024-03-24	967	0	0	0	0	60	170	20.7612	4.5	49	7.1	262	0	0	1	1	1	0
4735	1	56	S52.801	52	2021-07-21	2021	7	0	2021-07-21	2021-07-24	3	0	0	0	2024-03-24	974	0	0	0	0	60	170	20.7612	12.4	44	3.7	236	0	0	2	0	0	0
4737	0	83	S32.000	32	2021-07-23	2021	7	3	2021-07-26	2021-07-28	5	0	0	0	2024-03-24	970	0	1	0	0	59	155	24.5578	16.99	75	7.8	470	0	0	3	1	1	0
4739	1	85	S52.500	52	2021-07-24	2021	7	5	2021-07-29	2021-08-03	10	0	0	0	2024-03-24	964	1	0	0	0	55	163	20.7008	8.5	43	5.3	292	1	0	2	0	0	0
4740	1	58	S32.000	32	2021-07-24	2021	7	2	2021-07-26	2021-07-29	5	0	0	0	2024-03-24	969	0	0	0	0	58	170	20.0692	9.74	53	6.02	187	0	0	2	0	1	0
4741	0	63	S52.500	52	2021-07-24	2021	7	0	2021-07-24	2021-07-29	5	0	0	0	2024-03-24	969	0	0	0	0	60	155	24.974	3.87	56	9.5	252	0	0	3	0	1	0
4742	1	68	S42.202	42	2021-07-25	2021	7	2	2021-07-27	2021-08-01	7	0	0	0	2024-03-24	966	0	0	0	0	85	178	26.8274	18.66	62	2.8	329	0	0	3	0	0	0
4743	0	58	S72.900	72	2021-07-25	2021	7	2	2021-07-27	2021-08-04	10	0	0	0	2023-12-20	868	2	0	0	0	55	150	24.4444	4.47	49	4	187	0	0	2	0	0	0
4745	1	58	S22.000	22	2021-07-26	2021	7	7	2021-08-02	2021-08-25	30	0	0	0	2024-03-24	942	0	0	0	0	80	172	27.0416	5	42	3.99	202	0	0	1	0	0	0
4747	1	59	S32.000	32	2021-07-26	2021	7	3	2021-07-29	2021-08-06	11	0	0	0	2024-03-24	961	0	1	0	0	80	170	27.6817	2.9	64	7.1	363	0	0	2	0	0	0
4748	0	59	S32.000	32	2021-07-26	2021	7	3	2021-07-29	2021-08-09	14	0	0	0	2024-03-24	958	0	1	0	0	60	159	23.7332	5.74	59	6	247	0	0	1	1	1	0
4749	1	66	S32.000	32	2021-07-27	2021	7	2	2021-07-29	2021-08-02	6	0	0	0	2024-03-24	965	0	1	0	0	76	170	26.2976	10.7	37	5.3	203	0	0	2	0	0	0
4750	0	67	S72.000	72	2021-07-27	2021	7	3	2021-07-30	2021-08-05	9	0	0	0	2024-03-24	962	0	0	0	0	68	163	25.5937	5.2	63	4.4	139	0	0	4	0	1	0
4752	0	85	S72.000	72	2021-07-28	2021	7	2	2021-07-30	2021-08-03	6	0	0	0	2024-03-24	964	0	0	0	0	45	150	20	3.39	55	5.05	287	0	0	3	0	1	0
4753	1	64	S32.000	32	2021-07-31	2021	7	2	2021-08-02	2021-08-04	4	0	0	0	2024-03-24	963	0	0	0	0	70	165	25.7117	3.65	35	4.6	194	0	0	3	0	1	0
4754	0	61	S32.000	32	2021-07-31	2021	7	2	2021-08-02	2021-08-04	4	1	1	1	2022-06-10	310	2	0	0	2	46	150	20.4444	6.97	62	5.2	323	0	0	3	1	1	0
4755	1	66	S52.500	52	2021-07-29	2021	7	4	2021-08-02	2021-08-05	7	0	0	0	2024-03-24	962	0	0	0	0	65	170	22.4913	9.22	65.5	5.26	288.5	0	0	2	0	0	0
4756	1	68	S72.101	72	2021-07-29	2021	7	5	2021-08-03	2021-08-08	10	0	0	0	2024-03-24	959	0	1	0	0	65	160	25.3906	7.4	77	5.2	265	0	0	1	1	1	0
4757	0	74	S72.101	72	2021-07-30	2021	7	4	2021-08-03	2021-08-06	7	0	0	0	2024-03-24	961	0	1	0	0	60	160	23.4375	7.82	86	15.9	360	0	0	2	1	1	0
4758	0	72	S42.202	42	2021-07-30	2021	7	3	2021-08-02	2021-08-06	7	0	0	0	2024-03-24	961	0	0	0	0	55	156	22.6003	4.73	70	3.9	246	0	0	2	0	0	0
4759	0	52	S52.801	52	2021-07-30	2021	7	0	2021-07-30	2021-08-03	4	0	0	0	2024-03-24	964	0	0	0	0	65	162	24.7676	2.4	49	3.7	258	0	0	2	0	0	0
4760	0	57	S32.000	32	2021-07-30	2021	7	3	2021-08-02	2021-08-06	7	0	0	0	2024-03-24	961	0	0	0	0	55	160	21.4844	10.51	111	9.6	379	0	0	2	0	1	0
4761	1	66	S32.000	32	2021-07-30	2021	7	3	2021-08-02	2021-08-04	5	0	0	0	2024-03-24	963	0	1	0	0	60	170	20.7612	10.87	73	7.8	317	0	0	1	0	1	0
4763	0	56	S52.801	52	2021-07-31	2021	7	3	2021-08-03	2021-08-08	8	0	0	0	2024-03-24	959	0	0	0	0	51	163	19.1953	2.1	98	3.2	308	0	0	2	0	0	0
4764	0	73	S52.801	52	2021-07-31	2021	7	3	2021-08-03	2021-08-08	8	0	0	0	2024-03-24	959	0	0	0	0	57	156	23.4221	10.88	68	6.9	371	0	0	3	0	0	0
4765	0	71	S72.101	72	2021-07-31	2021	7	4	2021-08-04	2021-08-16	16	0	0	0	2024-03-24	951	0	0	0	0	45	165	16.5289	3.3	45	7.2	182	0	0	2	0	0	0
4767	1	86	S72.000	72	2021-08-01	2021	8	6	2021-08-07	2021-08-19	18	0	0	0	2024-03-24	948	1	0	0	1	64	170	22.1453	4.6	43	4.8	280	0	0	2	1	0	0
4768	0	68	S72.900	72	2021-08-01	2021	8	6	2021-08-07	2021-08-14	13	0	0	0	2024-03-24	953	0	1	0	1	60	160	23.4375	3.4	41	3.7	124	0	0	3	1	1	0
4770	0	73	S22.000	22	2021-08-01	2021	8	2	2021-08-03	2021-08-04	3	0	0	0	2024-03-24	963	0	0	0	0	62	160	24.2188	6.4	47	2.8	109	0	0	2	0	0	0
4771	0	82	S72.000	72	2021-08-01	2021	8	3	2021-08-04	2021-08-13	12	0	0	0	2024-03-24	954	1	1	1	4	58	155	24.1415	10	57	3.8	288	0	0	2	1	1	0
4773	0	68	S72.000	72	2021-08-02	2021	8	5	2021-08-07	2021-08-15	13	0	0	0	2024-03-24	952	0	1	0	0	48	152	20.7756	8.59	41	4.05	250	0	0	3	0	0	0
4774	0	67	S32.000	32	2021-08-02	2021	8	4	2021-08-06	2021-08-09	7	0	0	0	2024-03-24	958	0	0	0	0	70	160	27.3438	5.1	60	6.4	218	0	0	2	0	1	0
4776	1	70	S72.000	72	2021-08-02	2021	8	5	2021-08-07	2021-08-26	24	0	0	0	2024-03-24	941	0	0	0	1	55	170	19.0311	8.5	52	4.8	215	0	0	1	0	0	0
4778	0	65	S22.000	22	2021-08-03	2021	8	2	2021-08-05	2021-08-08	5	0	0	0	2024-03-24	959	0	0	0	0	56	160	21.875	12	149	19.3	560	0	0	1	0	1	0
4780	0	54	S42.202	42	2021-08-03	2021	8	2	2021-08-05	2021-08-12	9	0	0	0	2024-03-24	955	0	0	0	0	65	160	25.3906	7.2	45	3.9	304	0	0	2	0	0	0
4781	1	61	S72.000	72	2021-08-03	2021	8	3	2021-08-06	2021-08-12	9	0	0	0	2024-03-24	955	0	0	0	1	57	170	19.7232	5.82	53	3.75	238	0	0	2	0	0	0
4782	1	54	S22.000	22	2021-08-03	2021	8	6	2021-08-09	2021-08-24	21	0	0	0	2024-03-24	943	0	0	0	0	60	170	20.7612	7.4	69	7.3	503	1	1	1	0	0	0
4784	0	61	S22.000	22	2021-08-05	2021	8	1	2021-08-06	2021-08-07	2	0	0	0	2024-03-24	960	0	0	0	0	46	153	19.6506	9.9	72	6.1	238	0	0	3	0	0	0
4785	0	80	S72.000	72	2021-08-05	2021	8	7	2021-08-12	2021-08-25	20	0	0	0	2024-03-24	942	0	0	0	1	45	154	18.9745	7.4	58	6.03	182	0	0	2	1	1	0
4786	0	60	S32.000	32	2021-08-07	2021	8	2	2021-08-09	2021-08-11	4	0	0	0	2024-03-24	956	0	1	1	1	65	160	25.3906	9	68	8.7	443	0	0	2	1	0	0
4787	0	67	S72.900	72	2021-08-06	2021	8	3	2021-08-09	2021-08-17	11	0	0	0	2024-03-24	950	0	0	0	0	60	156	24.6548	5.3	53	5.5	142	0	0	3	0	0	0
4788	0	72	S52.801	52	2021-08-07	2021	8	3	2021-08-10	2021-08-13	6	0	0	0	2024-03-24	954	0	0	0	0	70	160	27.3438	3.2	59	4.3	300	0	0	2	0	0	0
4789	0	65	S32.000	32	2021-08-08	2021	8	2	2021-08-10	2021-08-15	7	0	0	0	2024-03-24	952	0	0	0	0	58	158	23.2335	9.4	55	5.3	254	0	0	1	0	0	0
4790	0	64	S32.000	32	2021-08-08	2021	8	3	2021-08-11	2021-08-14	6	0	0	0	2024-03-24	953	0	0	0	0	54	158	21.6311	4.7	66	8.3	333	0	0	1	1	0	0
4791	1	51	S32.000	32	2021-08-09	2021	8	3	2021-08-12	2021-08-19	10	0	0	0	2024-03-24	948	0	0	0	0	55	170	19.0311	6.9	74	4	261	1	1	1	1	1	0
4792	0	57	S22.000	22	2021-08-09	2021	8	2	2021-08-11	2021-08-13	4	0	0	0	2024-03-24	954	0	0	0	0	71	158	28.441	5.08	40	2.7	207	0	0	2	0	0	0
4793	1	52	S32.000	32	2021-08-09	2021	8	3	2021-08-12	2021-08-17	8	0	0	0	2024-03-24	950	0	0	0	0	72	168	25.5102	8.27	55	5.2	319	0	0	2	0	0	0
4794	0	84	S32.000	32	2021-08-10	2021	8	2	2021-08-12	2021-08-14	4	0	0	0	2024-03-24	953	0	0	0	0	60	155	24.974	4.3	85	5.36	399	0	0	2	0	1	0
4796	0	84	S72.101	72	2021-08-11	2021	8	3	2021-08-14	2021-08-25	14	1	1	1	2021-11-26	93	2	0	0	0	55	158	22.0317	7.7	54	6.8	334	0	0	2	0	0	0
4797	1	62	S32.000	32	2021-08-11	2021	8	5	2021-08-16	2021-08-20	9	0	0	0	2024-03-24	947	0	0	0	0	56	160	21.875	5.5	58	6	241	1	0	2	0	1	0
4798	0	78	S22.000	22	2021-08-12	2021	8	5	2021-08-17	2021-08-20	8	0	0	0	2024-03-24	947	0	0	0	0	50	150	22.2222	9.7	62	6	324	0	0	2	0	1	0
4800	0	70	S52.801	52	2021-08-13	2021	8	4	2021-08-17	2021-08-24	11	0	0	0	2024-03-24	943	0	0	0	0	57	145	27.1106	3.6	43	3.9	152	0	0	2	0	0	0
4801	0	66	S52.500	52	2021-08-13	2021	8	3	2021-08-16	2021-08-18	5	0	0	0	2024-03-24	949	0	0	0	0	49	159	19.3821	4.6	83	5.4	502	0	0	3	1	0	0
4802	0	71	S32.000	32	2021-08-14	2021	8	3	2021-08-17	2021-08-19	5	0	0	0	2024-03-24	948	0	1	1	1	60	167	21.5139	11.1	106	11.3	687	0	0	2	1	1	0
4803	0	79	S22.000	22	2021-08-14	2021	8	2	2021-08-16	2021-08-19	5	0	0	0	2024-03-24	948	0	0	0	0	50	150	22.2222	4	70	8.4	435	0	0	2	1	1	0
4805	0	73	S32.000	32	2021-08-16	2021	8	2	2021-08-18	2021-08-20	4	0	0	0	2024-03-24	947	0	0	0	0	62	158	24.8358	8.25	85	9.2	246	0	0	2	1	0	0
4806	0	70	S52.801	52	2021-08-16	2021	8	0	2021-08-16	2021-08-21	5	0	0	0	2024-03-24	946	0	0	0	0	75	163	28.2284	3.5	108	6.2	441	0	0	2	0	0	0
4807	1	80	S72.101	72	2021-08-16	2021	8	2	2021-08-18	2021-08-25	9	0	0	0	2024-03-24	942	0	1	0	0	60	170	20.7612	6.2	67	6	439	0	0	2	1	1	0
4808	0	57	S32.000	32	2021-08-16	2021	8	3	2021-08-19	2021-08-23	7	0	0	0	2024-03-24	944	0	0	0	0	47	160	18.3594	4.8	70	6.6	342	0	0	1	1	0	0
4809	0	59	S32.000	32	2021-08-16	2021	8	2	2021-08-18	2021-08-20	4	0	0	0	2024-03-24	947	0	0	0	0	68	160	26.5625	5.2	77	4.7	267	0	0	3	1	0	0
4810	0	61	S22.000	22	2021-08-18	2021	8	2	2021-08-20	2021-08-24	6	0	0	0	2024-03-24	943	0	0	0	0	54	165	19.8347	7.1	64	3.2	267	0	0	3	0	1	0
4811	0	75	S32.000	32	2021-08-20	2021	8	1	2021-08-21	2021-08-23	3	0	0	0	2024-03-24	944	0	0	0	1	55	160	21.4844	9.9	75	4.8	323	0	0	2	0	1	0
4812	0	61	S52.801	52	2021-08-18	2021	8	1	2021-08-19	2021-08-24	6	0	0	0	2024-03-24	943	0	0	0	0	50	160	19.5312	4.9	61	4.7	124	0	0	3	0	0	0
4813	0	62	S32.000	32	2021-08-18	2021	8	1	2021-08-19	2021-08-20	2	0	0	0	2024-03-24	947	0	0	0	0	65	155	27.0552	9.6	58	5.3	532	0	0	2	0	0	0
4814	0	69	S32.000	32	2021-08-18	2021	8	3	2021-08-21	2021-08-23	5	0	0	0	2024-03-24	944	0	0	0	0	62	158	24.8358	11.36	50	4.6	158	0	0	2	0	0	0
4816	0	75	S72.000	72	2021-08-18	2021	8	3	2021-08-21	2021-08-29	11	0	0	0	2024-03-24	938	0	0	1	1	60	165	22.0386	4.2	56	3.5	188	0	0	2	0	0	0
4817	1	66	S52.801	52	2021-08-18	2021	8	3	2021-08-21	2021-09-05	18	0	0	0	2024-03-24	931	0	0	0	0	63	167	22.5896	9.6	45	5.75	263	0	0	2	1	1	0
4819	0	63	S72.101	72	2021-08-19	2021	8	7	2021-08-26	2021-09-02	14	0	0	0	2024-03-24	934	0	0	0	0	80	160	31.25	4.9	67	4	174	0	0	3	1	1	0
4821	0	53	S32.000	32	2021-08-20	2021	8	18	2021-09-07	2021-10-27	68	0	0	0	2024-03-24	879	0	0	0	0	55	150	24.4444	6.2	62	4.7	288	0	0	2	1	1	0
4822	1	59	S52.801	52	2021-08-20	2021	8	3	2021-08-23	2021-08-27	7	0	0	0	2024-03-24	940	0	0	0	0	72	165	26.4463	6.48	73	4.2	357	1	1	2	0	0	0
4825	0	79	S72.000	72	2021-08-20	2021	8	4	2021-08-24	2021-08-30	10	0	0	0	2024-03-24	937	0	1	1	1	67	158	26.8386	6.7	59	5	247	0	0	1	1	1	0
4827	1	62	S72.101	72	2021-08-21	2021	8	5	2021-08-26	2021-09-02	12	0	0	0	2024-03-24	934	0	0	0	0	55	170	19.0311	3.39	57	5	262	0	0	2	0	0	0
4828	1	57	S72.900	72	2021-08-21	2021	8	6	2021-08-27	2021-09-14	24	0	0	0	2024-03-24	922	0	0	0	0	80	158	32.0461	3.3	87	5.5	281	0	0	2	0	0	0
4829	1	58	S52.801	52	2021-08-21	2021	8	3	2021-08-24	2021-08-28	7	0	0	0	2024-03-24	939	0	0	0	0	67	162	25.5296	10.71	49	3.3	274	0	0	2	0	0	0
4830	0	56	S52.500	52	2021-08-22	2021	8	2	2021-08-24	2021-08-29	7	0	0	0	2024-03-24	938	0	0	0	0	62	162	23.6244	7.1	65	4.5	338	0	0	2	0	0	0
4831	0	79	S22.000	22	2021-08-22	2021	8	3	2021-08-25	2021-08-27	5	0	0	0	2024-03-24	940	0	0	0	0	50	162	19.052	17.82	77	7.8	395	0	0	2	1	1	0
4832	1	66	S72.101	72	2021-08-23	2021	8	2	2021-08-25	2021-08-27	4	0	0	0	2024-03-24	940	0	0	0	0	80	167	28.6851	9.4	73	7.1	276	0	0	3	1	1	0
4833	1	86	S72.900	72	2021-08-23	2021	8	0	2021-08-23	2021-08-29	6	0	0	0	2024-03-24	938	0	0	0	0	68	165	24.977	2.6	78	9.31	243	0	0	2	0	0	0
4834	1	55	S32.000	32	2021-08-24	2021	8	6	2021-08-30	2021-09-15	22	0	0	0	2024-03-24	921	0	0	0	0	67	165	24.6097	5.2	58	6.8	190	1	0	1	0	0	0
4835	1	51	S22.000	22	2021-08-24	2021	8	9	2021-09-02	2021-09-16	23	0	0	0	2024-03-24	920	0	0	0	0	60	160	23.4375	4.2	82	4.6	447	1	1	2	0	0	0
4836	0	74	S72.900	72	2021-08-24	2021	8	3	2021-08-27	2021-09-13	20	0	0	0	2024-03-24	923	0	0	0	0	50	150	22.2222	3.3	36	1.9	156	0	0	2	0	0	0
4837	0	63	S72.101	72	2021-08-24	2021	8	3	2021-08-27	2021-08-31	7	0	0	0	2024-03-24	936	0	0	0	0	66	158	26.4381	12.3	64	4.8	365	0	0	2	1	1	0
4838	1	50	S52.801	52	2021-08-25	2021	8	2	2021-08-27	2021-09-03	9	0	0	0	2024-03-24	933	0	0	0	0	71	163	26.7229	3.4	43	7	273	1	1	2	0	0	0
4840	0	72	S52.801	52	2021-08-26	2021	8	8	2021-09-03	2021-09-10	15	0	0	0	2024-03-24	926	0	1	0	0	41.5	140	21.1735	4.6	100	6.29	159	0	0	2	0	1	0
4842	1	54	S52.801	52	2021-08-26	2021	8	0	2021-08-26	2021-08-30	4	0	0	0	2024-03-24	937	0	0	0	0	60	161	23.1473	6.1	117	4.8	206	0	0	2	0	0	0
4845	1	79	S72.000	72	2021-08-26	2021	8	2	2021-08-28	2021-09-05	10	0	0	0	2024-03-24	931	0	0	0	0	60	168	21.2585	6.8	55	3.2	288	0	0	2	1	1	0
4846	1	75	S72.000	72	2021-08-27	2021	8	1	2021-08-28	2021-09-03	7	0	0	0	2024-03-24	933	0	0	0	0	65	180	20.0617	3.25	51	9.33	254	0	0	2	1	1	0
4847	0	76	S32.000	32	2021-08-31	2021	8	1	2021-09-01	2021-09-03	3	0	0	0	2024-03-24	933	0	0	0	0	50	155	20.8117	8.9	49	5.6	131	0	0	2	0	1	0
4848	1	79	S72.101	72	2021-08-27	2021	8	4	2021-08-31	2021-09-05	9	0	0	0	2024-03-24	931	0	0	0	0	65	168	23.03	7.1	46	7.5	238	0	0	3	0	1	0
4849	1	74	S22.000	22	2021-08-27	2021	8	10	2021-09-06	2021-09-15	19	0	0	0	2024-03-24	921	0	0	0	0	61.3	161	23.6488	6.1	81	4.1	360	0	1	3	0	0	0
4850	1	68	S72.000	72	2021-08-28	2021	8	4	2021-09-01	2021-09-08	11	0	0	0	2024-03-24	928	0	0	0	0	58	172	19.6052	5.18	50	6.8	190	0	0	2	0	0	0
4851	1	83	S22.000	22	2021-08-29	2021	8	3	2021-09-01	2021-09-03	5	0	0	0	2024-03-24	933	0	0	0	0	66	170	22.8374	9.1	75	7.53	554	0	0	3	0	1	0
4853	0	78	S72.000	72	2021-08-29	2021	8	4	2021-09-02	2021-09-08	10	0	0	0	2024-03-24	928	0	0	0	0	71	157	28.8044	12.06	71	5.6	361	0	0	1	1	1	0
4855	1	88	S72.101	72	2021-08-30	2021	8	4	2021-09-03	2021-09-07	8	0	0	0	2024-03-24	929	1	0	0	0	55	167	19.721	4.8	70	4.8	253	0	0	2	1	0	0
4856	0	52	S22.000	22	2021-08-30	2021	8	3	2021-09-02	2021-09-13	14	0	0	0	2024-03-24	923	0	0	0	0	55	155	22.8928	8	42	6.4	226	0	0	2	0	1	0
4857	0	51	S32.000	32	2021-08-31	2021	8	3	2021-09-03	2021-09-09	9	0	0	0	2024-03-24	927	0	0	0	1	53	160	20.7031	6	58	5.1	228	0	0	2	1	1	0
4858	0	73	S22.000	22	2021-09-01	2021	9	1	2021-09-02	2021-09-06	5	0	0	0	2024-03-24	930	0	1	0	1	62	160	24.2188	2.8	77	3.8	340	0	0	3	0	1	0
4859	1	50	S32.000	32	2021-09-01	2021	9	2	2021-09-03	2021-09-25	24	0	0	0	2024-03-24	911	0	0	0	0	62	155	25.8065	3	58	6.4	293	0	0	2	0	0	0
4860	0	55	S22.000	22	2021-09-02	2021	9	4	2021-09-06	2021-09-10	8	0	0	0	2024-03-24	926	0	0	0	0	59	160	23.0469	13.6	71	8.8	324	0	0	2	0	0	0
4862	1	75	S72.000	72	2021-09-02	2021	9	4	2021-09-06	2021-09-11	9	0	0	0	2024-03-24	925	0	1	0	1	70	168	24.8016	4.5	42	5.8	153	0	0	3	1	1	0
4864	1	57	S72.101	72	2021-09-03	2021	9	4	2021-09-07	2021-09-14	11	0	0	0	2024-03-24	922	0	0	0	0	65	160	25.3906	12.42	77	5.1	384	0	0	3	0	0	0
4865	0	60	S52.801	52	2021-09-03	2021	9	3	2021-09-06	2021-09-11	8	0	0	0	2024-03-24	925	0	0	0	0	62	155	25.8065	4.7	53	4.43	274	0	0	3	0	0	0
4866	1	69	S32.000	32	2021-09-03	2021	9	4	2021-09-07	2021-09-10	7	0	0	0	2024-03-24	926	0	1	1	1	65	170	22.4913	13.69	97.2	8.25	486	0	0	2	1	0	0
4868	0	72	S72.000	72	2021-09-03	2021	9	4	2021-09-07	2021-09-16	13	0	0	0	2024-03-24	920	0	0	0	0	60	140	30.6122	3.2	56	5.4	266	0	0	2	1	0	0
4869	0	71	S22.000	22	2021-09-04	2021	9	3	2021-09-07	2021-09-10	6	0	0	0	2024-03-24	926	0	0	0	2	63	160	24.6094	16.42	53	5	235	0	0	2	0	0	0
4870	1	65	S72.900	72	2021-09-04	2021	9	3	2021-09-07	2021-09-15	11	0	0	0	2024-03-24	921	0	0	0	0	67	172	22.6474	6.07	73	4.6	361	0	0	1	0	0	0
4871	0	70	S22.000	22	2021-09-05	2021	9	3	2021-09-08	2021-09-15	10	0	0	0	2024-03-24	921	0	0	0	0	50	150	22.2222	7.1	78	6.5	281	0	0	2	0	1	0
4872	1	54	S32.000	32	2021-09-05	2021	9	4	2021-09-09	2021-09-16	11	0	0	0	2024-03-24	920	0	0	0	0	60	180	18.5185	5.05	52	5.3	243	0	0	2	0	0	0
4873	0	69	S32.000	32	2021-09-06	2021	9	4	2021-09-10	2021-09-14	8	0	0	0	2024-03-24	922	0	0	0	0	75	150	33.3333	13.98	67	5.38	300	0	0	2	1	1	0
4875	0	61	S52.500	52	2021-09-07	2021	9	0	2021-09-07	2021-09-09	2	0	0	0	2024-03-24	927	0	0	0	0	50	155	20.8117	4.6	81	4.7	185	0	0	3	0	0	0
4876	0	80	S32.000	32	2021-09-07	2021	9	3	2021-09-10	2021-09-15	8	0	0	0	2024-03-24	921	0	1	0	0	55	155	22.8928	8.9	79	5.3	356	0	0	2	1	1	0
4877	0	64	S22.000	22	2021-09-08	2021	9	1	2021-09-09	2021-09-10	2	0	0	0	2024-03-24	926	0	0	0	0	71	160	27.7344	8	78	3.9	347	0	0	2	0	0	0
4878	1	68	S52.801	52	2021-09-09	2021	9	0	2021-09-09	2021-09-14	5	0	0	0	2024-03-24	922	0	0	0	0	70	170	24.2215	7	75	4.98	282	0	0	1	0	0	0
4881	1	62	S72.101	72	2021-09-10	2021	9	3	2021-09-13	2021-09-22	12	0	0	0	2024-03-24	914	0	0	0	0	68	164	25.2826	6.3	62	2.4	200	0	0	2	0	1	0
4884	0	84	S72.101	72	2021-09-11	2021	9	5	2021-09-16	2021-10-12	31	0	0	0	2024-03-24	894	0	0	0	0	65	160	25.3906	9.3	89	5.1	286	0	0	2	0	1	0
4885	1	68	S72.101	72	2021-09-12	2021	9	2	2021-09-14	2021-09-17	5	0	0	0	2024-03-24	919	0	0	0	0	70	165	25.7117	4.6	56	9.49	257	0	0	1	1	1	0
4886	0	71	S22.000	22	2021-09-12	2021	9	3	2021-09-15	2021-09-17	5	0	0	0	2024-03-24	919	0	1	0	2	75	158	30.0433	6.3	62	8.1	301	0	0	3	0	1	0
4887	0	66	S32.000	32	2021-09-12	2021	9	4	2021-09-16	2021-09-18	6	0	0	0	2024-03-24	918	0	0	0	0	60	156	24.6548	5.8	75	3.1	242	0	0	2	0	0	0
4888	0	74	S32.000	32	2021-09-13	2021	9	3	2021-09-16	2021-09-26	13	0	0	0	2024-03-24	910	1	1	0	3	48	158	19.2277	3.7	57	5.1	287	0	0	3	1	0	0
4889	0	78	S22.000	22	2021-09-13	2021	9	2	2021-09-15	2021-09-20	7	0	0	0	2024-03-24	916	1	1	0	0	80	156	32.8731	4.3	91	5.7	301	0	0	2	1	1	0
4890	0	53	S52.500	52	2021-09-13	2021	9	1	2021-09-14	2021-09-17	4	0	0	0	2024-03-24	919	0	0	0	0	48	156	19.7239	6.44	63	5.7	307	0	0	2	0	0	0
4891	0	69	S22.000	22	2021-09-26	2021	9	2	2021-09-28	2021-10-01	5	0	0	0	2024-03-24	905	0	1	1	1	60	158	24.0346	5.7	43	6.8	220	0	0	3	1	0	0
4892	1	60	S32.000	32	2021-09-14	2021	9	4	2021-09-18	2021-09-28	14	0	0	0	2024-03-24	908	0	0	0	0	70	170	24.2215	8.31	79	5.7	326	0	0	1	0	1	0
4893	0	68	S32.000	32	2021-09-16	2021	9	2	2021-09-18	2021-09-20	4	0	0	0	2024-03-24	916	0	1	0	0	47	157	19.0677	8.1	86	6.1	271	0	0	3	0	1	0
4894	1	86	S72.200x001	72	2021-09-15	2021	9	8	2021-09-23	2021-10-09	24	0	0	0	2024-03-24	897	1	0	0	7	60	155	24.974	4.1	61	6	175	0	0	2	0	0	0
4896	0	59	S32.000	32	2021-09-15	2021	9	4	2021-09-19	2021-09-21	6	0	0	0	2024-03-24	915	0	0	0	0	61	160	23.8281	4.2	45	4.5	347	0	0	2	1	0	0
4897	1	61	S52.801	52	2021-09-15	2021	9	0	2021-09-15	2021-09-20	5	0	0	0	2024-03-24	916	0	0	0	0	70	165	25.7117	4.8	65	3.9	216	0	0	3	0	0	0
4898	0	67	S32.000	32	2021-09-15	2021	9	2	2021-09-17	2021-09-18	3	0	0	0	2024-03-24	918	0	0	0	0	52	159	20.5688	5.1	77	3.9	272	0	0	1	0	1	0
4899	1	77	S72.000	72	2021-09-15	2021	9	2	2021-09-17	2021-09-23	8	0	0	0	2024-03-24	913	1	0	0	0	65	170	22.4913	9.45	38	6.8	159	0	0	2	1	1	0
4900	0	74	S22.000	22	2021-09-15	2021	9	3	2021-09-18	2021-09-20	5	0	0	0	2024-03-24	916	0	0	0	0	50	150	22.2222	3.9	51	3.3	189	0	0	1	0	1	0
4901	1	76	S32.000	32	2021-09-17	2021	9	2	2021-09-19	2021-09-21	4	0	0	0	2024-03-24	915	0	0	0	0	70	160	27.3438	2.8	54	5.9	272	1	0	2	0	1	0
4902	1	56	S72.000	72	2021-09-16	2021	9	1	2021-09-17	2021-09-20	4	1	1	1	2022-07-12	295	2	0	0	0	65	170	22.4913	12.85	63	4.7	305	1	0	3	1	1	0
4903	0	65	S32.000	32	2021-09-17	2021	9	5	2021-09-22	2021-09-25	8	0	0	0	2024-03-24	911	0	0	0	0	53	156	21.7784	3.5	45	4.5	234	0	0	2	0	0	0
4904	1	78	S22.000	22	2021-09-17	2021	9	2	2021-09-19	2021-10-21	34	0	0	0	2024-03-24	885	0	1	0	2	47	155	19.563	8.9	72	5.3	298	0	0	2	0	0	0
4906	1	64	S22.000	22	2021-09-20	2021	9	2	2021-09-22	2021-09-26	6	0	0	0	2024-03-24	910	0	0	0	0	60	160	23.4375	3.33	46	5.3	286	0	0	3	0	1	0
4907	0	72	S72.000	72	2021-09-20	2021	9	2	2021-09-22	2021-10-01	11	0	0	0	2024-03-24	905	0	1	0	0	72	164	26.7698	10.3	77	7.3	434	0	0	2	0	0	0
4909	0	85	S32.000	32	2021-09-21	2021	9	2	2021-09-23	2021-09-25	4	0	0	0	2024-03-24	911	0	1	0	0	45	155	18.7305	3.7	44	6.5	143	0	0	1	0	1	0
4911	1	57	S32.000	32	2021-09-21	2021	9	3	2021-09-24	2021-10-10	19	0	0	0	2024-03-24	896	0	0	0	0	70	172	23.6614	5	40	4.23	344	0	0	2	0	0	0
4912	1	62	S32.000	32	2021-09-21	2021	9	5	2021-09-26	2021-09-30	9	0	0	0	2024-03-24	906	0	0	0	0	75	175	24.4898	5.91	65	4.4	309	0	0	2	0	1	0
4913	0	69	S32.000	32	2021-09-26	2021	9	2	2021-09-28	2021-09-30	4	0	0	0	2024-03-24	906	0	0	0	0	55	162	20.9572	9.7	68	3.2	315	0	0	2	1	1	0
4914	0	63	S22.000	22	2021-09-26	2021	9	15	2021-10-11	2021-10-21	25	0	0	0	2024-03-24	885	0	0	0	0	60	155	24.974	3.2	66	5.5	234	0	0	2	1	0	1
4915	1	82	S32.000	32	2021-09-22	2021	9	17	2021-10-09	2021-10-13	21	0	0	0	2024-03-24	893	0	0	0	1	70	168	24.8016	3.1	53	6.4	302	1	1	2	0	0	0
4916	0	66	S22.000	22	2021-10-04	2021	10	2	2021-10-06	2021-10-08	4	0	0	0	2024-03-24	898	0	0	0	0	53	155	22.0604	2.2	55	5.99	349	0	0	2	1	1	0
4917	0	87	S72.000	72	2021-09-23	2021	9	4	2021-09-27	2021-10-04	11	0	0	0	2024-03-24	902	0	1	0	0	45	150	20	5.53	50	4.3	157	0	0	1	0	0	0
4918	1	56	S52.801	52	2021-09-23	2021	9	0	2021-09-23	2021-09-28	5	0	0	0	2024-03-24	908	0	0	0	0	55	163	20.7008	12.6	32	3.9	163	0	0	1	0	0	0
4919	0	51	S52.801	52	2021-09-24	2021	9	2	2021-09-26	2021-09-29	5	0	0	0	2024-03-24	907	0	0	0	0	55	153	23.4952	10.05	42	5.51	236	0	0	2	0	0	0
4920	0	55	S52.801	52	2021-09-24	2021	9	0	2021-09-24	2021-09-29	5	0	0	0	2024-03-24	907	0	0	0	0	65	158	26.0375	3.4	46	8.6	245	0	0	2	0	0	0
4922	0	91	S72.101	72	2021-09-25	2021	9	2	2021-09-27	2021-10-05	10	0	0	0	2024-03-24	901	0	1	0	0	50	150	22.2222	5.4	55	7.54	330	0	0	3	0	1	0
4923	0	62	S32.000	32	2021-09-26	2021	9	3	2021-09-29	2021-10-03	7	0	0	0	2024-03-24	903	0	0	0	0	50	158	20.0288	2.9	59	4.6	165	0	0	1	0	1	0
4924	1	67	S72.000	72	2021-09-26	2021	9	2	2021-09-28	2021-09-30	4	0	0	0	2024-03-24	906	0	0	0	0	60	170	20.7612	4.2	79	9.8	255	1	1	1	0	1	0
4925	1	94	S32.000	32	2021-09-27	2021	9	9	2021-10-06	2021-10-07	10	1	1	1	2022-03-12	156	2	0	0	1	50	155	20.8117	5.5	72	7.1	237	0	0	2	0	0	0
4926	1	74	S32.000	32	2021-09-27	2021	9	3	2021-09-30	2021-10-03	6	0	0	0	2024-03-24	903	0	0	0	0	55	162	20.9572	9.91	60	4.8	368	0	0	1	0	1	0
4927	0	88	S72.101	72	2021-09-27	2021	9	2	2021-09-29	2021-10-10	13	0	0	0	2024-03-24	896	0	1	0	0	60	160	23.4375	11.8	44	5.6	196	0	0	2	0	1	0
4929	0	62	S42.200x001	42	2021-09-28	2021	9	2	2021-09-30	2021-10-05	7	0	0	0	2024-03-24	901	0	0	1	1	66	164	24.539	4.2	45	4.8	246	0	0	2	1	1	0
4930	0	76	S72.101	72	2021-09-28	2021	9	2	2021-09-30	2021-10-07	9	0	0	0	2024-03-24	899	0	1	0	0	40	150	17.7778	8.31	39	4.6	258	0	0	2	1	1	0
4931	0	89	S72.000	72	2021-09-28	2021	9	2	2021-09-30	2021-10-12	14	0	0	0	2024-03-24	894	0	1	0	0	40	150	17.7778	6.6	100	5.83	168	0	0	3	1	1	0
4934	1	79	S72.101	72	2021-09-28	2021	9	2	2021-09-30	2021-10-05	7	0	0	0	2024-03-24	901	0	0	0	0	65	172	21.9713	7.78	74	5.3	422	1	1	2	1	1	0
4935	0	63	S32.000	32	2021-09-30	2021	9	14	2021-10-14	2021-10-23	23	0	0	0	2024-03-24	883	0	0	1	2	55	155	22.8928	8.57	54	6.02	294	0	0	2	0	0	0
4938	0	66	S72.000	72	2021-10-01	2021	10	4	2021-10-05	2021-10-10	9	0	0	0	2024-03-24	896	0	0	0	0	60	160	23.4375	8.5	57	5.4	165	0	0	3	0	1	0
4939	1	79	S72.101	72	2021-10-01	2021	10	7	2021-10-08	2021-10-13	12	0	0	0	2024-03-24	893	0	1	0	1	70	175	22.8571	3.91	69	6.3	295	1	0	2	0	1	0
4940	0	52	S22.000	22	2021-10-02	2021	10	4	2021-10-06	2021-10-07	5	0	0	0	2024-03-24	899	0	0	0	0	70	160	27.3438	7.8	58	9.6	343	0	0	2	0	0	0
4941	1	70	S72.000	72	2021-10-02	2021	10	9	2021-10-11	2021-10-21	19	0	0	0	2024-03-24	885	0	1	0	1	80	183	23.8884	6.17	41	3.3	159	0	0	1	1	0	0
4942	0	53	S32.000	32	2021-10-03	2021	10	4	2021-10-07	2021-10-15	12	0	0	0	2024-03-24	891	0	0	0	0	65	160	25.3906	3.9	63	4.8	215	0	0	2	0	1	0
4943	0	73	S52.500	52	2021-10-03	2021	10	2	2021-10-05	2021-10-08	5	0	0	0	2024-03-24	898	0	1	0	0	51	156	20.9566	4	62	6.6	495	0	0	2	0	0	0
4944	0	62	S42.200x001	42	2021-10-03	2021	10	2	2021-10-05	2021-10-10	7	0	0	0	2024-03-24	896	0	0	0	0	52	163	19.5717	7.2	65	7.7	197	0	0	2	0	1	0
4945	1	83	S72.101	72	2021-10-03	2021	10	3	2021-10-06	2021-10-13	10	0	0	0	2024-03-24	893	1	1	0	0	60	170	20.7612	6.1	55	3.5	236	1	0	3	0	0	0
4946	0	79	S22.000	22	2021-10-03	2021	10	3	2021-10-06	2021-10-10	7	0	0	0	2024-03-24	896	0	0	0	0	50	160	19.5312	9.09	64	4.5	288	0	0	3	0	1	0
4947	1	53	S72.900	72	2021-10-03	2021	10	8	2021-10-11	2021-10-19	16	0	0	0	2024-03-24	887	0	0	0	0	60	168	21.2585	5.2	48	3.24	196	0	0	2	0	0	0
4948	0	51	S32.000	32	2021-10-04	2021	10	3	2021-10-07	2021-10-12	8	0	0	0	2024-03-24	894	0	0	0	0	55	155	22.8928	4.8	58	5.15	254	0	0	1	1	0	0
4949	1	68	S22.000	22	2021-10-04	2021	10	2	2021-10-06	2021-10-10	6	0	0	0	2024-03-24	896	0	0	0	0	52	174	17.1753	9.09	98	8.7	464	0	0	3	0	1	0
4950	1	90	S32.000	32	2021-10-04	2021	10	1	2021-10-05	2021-10-06	2	1	1	1	2023-04-25	566	2	0	0	0	55	165	20.202	4.6	94	6.1	352	0	0	2	0	0	0
4952	0	81	S72.000	72	2021-10-05	2021	10	4	2021-10-09	2021-10-18	13	0	0	0	2024-03-24	888	0	1	0	0	40	148	18.2615	2.36	100	7.3	216	0	0	2	0	0	0
4953	0	69	S52.500	52	2021-10-05	2021	10	0	2021-10-05	2021-10-12	7	0	0	0	2024-03-24	894	0	0	0	0	40	150	17.7778	2.7	59	4.88	232	0	0	2	0	0	0
4954	1	50	S52.500	52	2021-10-05	2021	10	2	2021-10-07	2021-10-12	7	0	0	0	2024-03-24	894	0	0	0	0	60	170	20.7612	4.22	67	5.65	269	1	0	2	0	0	0
4955	0	58	S32.000	32	2021-10-06	2021	10	2	2021-10-08	2021-10-14	8	0	0	0	2024-03-24	892	0	0	0	0	60	162	22.8624	21.33	71	7.4	357	0	0	2	0	1	0
4956	0	64	S22.000	22	2021-10-07	2021	10	1	2021-10-08	2021-10-09	2	0	0	0	2024-03-24	897	0	0	0	0	65	164	24.1672	1.7	70	5.58	311	0	0	3	0	0	0
4957	1	69	S72.101	72	2021-10-06	2021	10	3	2021-10-09	2021-10-24	18	0	0	0	2024-03-24	882	0	0	0	0	70	172	23.6614	7.04	42.5	4.31	186.3	0	0	2	0	0	0
4958	0	64	S22.000	22	2021-10-07	2021	10	1	2021-10-08	2021-10-09	2	0	0	0	2024-03-24	897	0	0	0	0	70	152	30.2978	16.51	57	7.5	211	0	0	3	0	0	0
4960	1	72	S22.000	22	2021-10-08	2021	10	3	2021-10-11	2021-10-12	4	1	1	1	2023-05-16	581	2	0	0	0	60	175	19.5918	4.23	67	7.9	508	0	0	1	0	0	0
4961	0	65	S32.000	32	2021-10-09	2021	10	2	2021-10-11	2021-10-12	3	1	1	1	2023-03-21	525	2	0	0	0	65	156	26.7094	9.78	61	8.3	232	0	0	2	0	0	0
4962	0	86	S72.000	72	2021-10-09	2021	10	3	2021-10-12	2021-10-16	7	0	0	0	2024-03-24	890	0	0	0	0	53	155	22.0604	9.3	77	6	342	0	0	3	1	1	0
4965	1	51	S72.000	72	2021-10-11	2021	10	2	2021-10-13	2021-10-24	13	0	0	0	2024-03-24	882	0	0	0	1	80	172	27.0416	11.53	52.2	4.15	181.1	0	0	2	0	0	0
4967	0	68	S32.000	32	2021-10-12	2021	10	2	2021-10-14	2021-10-20	8	0	0	0	2024-03-24	886	0	0	0	0	75	168	26.5731	3.3	64	3.2	176	0	0	2	0	0	0
4969	0	69	S32.000	32	2021-10-12	2021	10	4	2021-10-16	2021-10-19	7	0	0	0	2024-03-24	887	0	0	0	0	56	148	25.5661	5.2	44	7.69	172	0	0	2	0	0	0
4970	1	78	S72.000	72	2021-10-12	2021	10	2	2021-10-14	2021-10-22	10	0	0	0	2024-03-24	884	0	0	0	1	80	175	26.1224	7.12	811	16.4	435	0	0	2	0	1	0
4971	1	82	S72.900	72	2021-10-13	2021	10	5	2021-10-18	2021-10-28	15	0	0	0	2024-03-24	878	1	0	0	2	80	170	27.6817	8.03	32	5.6	295	0	0	2	0	0	0
4973	0	52	S42.202	42	2021-10-13	2021	10	2	2021-10-15	2021-10-19	6	0	0	0	2024-03-24	887	0	0	0	0	52	165	19.1001	6.1	62	7	292	0	0	3	1	1	0
4974	1	58	S52.500	52	2021-10-13	2021	10	0	2021-10-13	2021-10-18	5	0	0	0	2024-03-24	888	0	0	0	0	65	170	22.4913	7.71	40.8	3.2	221.5	0	0	3	0	0	0
4975	0	64	S32.000	32	2021-10-13	2021	10	3	2021-10-16	2021-10-19	6	0	0	0	2024-03-24	887	0	1	1	1	55	155	22.8928	2.9	48	8.4	260	0	0	3	0	1	0
4977	1	67	S32.000	32	2021-10-14	2021	10	4	2021-10-18	2021-10-20	6	0	0	0	2024-03-24	886	0	0	0	0	59	170	20.4152	3.4	69	4	236	1	1	2	0	1	0
4978	1	76	S42.200x001	42	2021-10-14	2021	10	2	2021-10-16	2021-10-20	6	0	0	0	2024-03-24	886	1	0	1	1	65	165	23.8751	3.9	70	7	216	1	0	2	0	0	0
4979	0	59	S72.000	72	2021-10-14	2021	10	2	2021-10-16	2021-10-23	9	0	0	0	2024-03-24	883	1	0	0	0	35	158	14.0202	3.46	55	4.67	237	0	0	2	0	1	0
4980	0	67	S32.000	32	2021-10-14	2021	10	4	2021-10-18	2021-10-19	5	0	0	0	2024-03-24	887	0	0	0	0	50	150	22.2222	2.8	51	6.43	247	0	0	1	0	0	0
4981	0	65	S32.000	32	2021-10-15	2021	10	3	2021-10-18	2021-10-19	4	0	0	0	2024-03-24	887	0	0	0	0	67	160	26.1719	5.7	54	5	275	0	0	2	0	0	0
4982	0	62	S32.000	32	2021-10-18	2021	10	2	2021-10-20	2021-10-25	7	0	0	0	2024-03-24	881	0	0	0	0	75	160	29.2969	7.3	92	6	377	0	0	3	1	0	0
4983	0	63	S72.000	72	2021-10-16	2021	10	2	2021-10-18	2021-10-21	5	0	0	0	2024-03-24	885	0	0	0	0	53	160	20.7031	6.3	62	5.1	128	0	0	2	0	1	0
4984	1	88	S72.101	72	2021-10-16	2021	10	9	2021-10-25	2021-10-30	14	0	0	0	2024-03-24	876	0	0	0	0	45	168	15.9439	4	69	8.3	308	0	0	2	0	1	0
4985	1	55	S32.000	32	2021-10-16	2021	10	3	2021-10-19	2021-10-28	12	0	0	0	2024-03-24	878	0	0	0	0	72	175	23.5102	2.25	53	7.8	226	0	0	1	1	0	0
4987	0	74	S22.000	22	2021-10-17	2021	10	3	2021-10-20	2021-10-22	5	0	0	0	2024-03-24	884	0	0	0	0	60	158	24.0346	4.1	38	4	193	0	0	2	0	0	0
4990	0	89	S72.101	72	2021-10-17	2021	10	2	2021-10-19	2021-10-24	7	0	0	0	2024-03-24	882	0	0	0	0	62	152	26.8352	5.76	59	5.37	227	0	0	3	0	1	0
4991	0	77	S32.000x011	32	2021-10-18	2021	10	3	2021-10-21	2021-10-23	5	0	0	0	2024-03-24	883	0	0	0	0	45	155	18.7305	6.77	73	8.7	307	0	0	2	0	0	0
4993	1	84	S72.000	72	2021-10-18	2021	10	5	2021-10-23	2021-11-06	19	0	0	0	2024-03-24	869	1	1	0	1	50	170	17.301	6.3	56	4.3	128	0	0	2	0	0	0
4995	0	85	S72.101	72	2021-10-19	2021	10	3	2021-10-22	2021-10-24	5	0	0	0	2024-03-24	882	1	0	0	0	40	155	16.6493	8.6	49	7.3	404	0	0	3	1	0	0
4998	0	57	S72.000	72	2021-10-20	2021	10	3	2021-10-23	2021-10-29	9	0	0	0	2024-03-24	877	0	0	0	0	73	170	25.2595	3.86	61	3.8	168	0	0	1	0	0	0
5000	1	77	S72.101	72	2021-10-20	2021	10	2	2021-10-22	2021-11-03	14	0	0	0	2024-03-24	872	0	0	0	0	55	168	19.487	11.02	54	6	162	1	0	1	0	0	0
5001	0	79	S22.000	22	2021-10-24	2021	10	3	2021-10-27	2021-10-29	5	0	0	0	2024-03-24	877	0	0	0	0	60	150	26.6667	3.92	61	7.57	287	1	0	2	1	1	0
5002	0	72	S22.000	22	2021-10-21	2021	10	4	2021-10-25	2021-10-27	6	0	0	0	2024-03-24	879	0	0	0	0	56	157	22.719	6.98	66	5.7	352	0	0	1	0	0	0
5004	0	85	S72.101	72	2021-10-21	2021	10	2	2021-10-23	2021-10-27	6	0	0	0	2024-03-24	879	1	0	1	2	50	150	22.2222	4.7	64	5.09	357	0	0	2	0	0	0
5005	0	77	S22.000	22	2021-10-21	2021	10	2	2021-10-23	2021-10-24	3	0	0	0	2024-03-24	882	0	0	0	0	50	148	22.8269	5.45	63	5.6	188	0	0	2	0	0	0
5007	1	81	S72.101	72	2021-10-22	2021	10	3	2021-10-25	2021-10-29	7	0	0	0	2024-03-24	877	0	0	0	0	55	165	20.202	8.8	81	5.1	244	0	0	3	1	1	0
5008	0	80	S72.000	72	2021-10-23	2021	10	2	2021-10-25	2021-10-30	7	0	0	0	2024-03-24	876	0	0	0	0	40	150	17.7778	4.4	63	4.6	238	0	0	3	1	1	0
5009	0	72	S72.000	72	2021-10-23	2021	10	4	2021-10-27	2021-11-03	11	0	0	0	2024-03-24	872	0	0	0	0	67	163	25.2174	9.6	74	4.5	366	0	0	2	0	1	0
5010	0	69	S72.101	72	2021-10-23	2021	10	5	2021-10-28	2021-11-05	13	0	0	0	2024-03-24	870	0	0	0	0	45	155	18.7305	10.2	66	7.4	340	0	0	3	0	1	0
5011	0	60	S32.000	32	2021-10-23	2021	10	4	2021-10-27	2021-10-30	7	0	0	0	2024-03-24	876	0	1	0	0	50	155	20.8117	4.8	50	5.4	259	0	0	3	1	1	0
5012	0	80	S42.202	42	2021-10-24	2021	10	2	2021-10-26	2021-11-02	9	0	0	0	2024-03-24	873	0	0	0	0	50	150	22.2222	7.4	60	6.16	262	0	0	2	0	0	0
5013	1	80	S72.000	72	2021-10-24	2021	10	6	2021-10-30	2021-11-14	21	0	0	0	2024-03-24	861	0	1	0	2	45	160	17.5781	4.4	52	8.9	241	0	0	2	0	0	0
5014	0	60	S22.000	22	2021-10-24	2021	10	5	2021-10-29	2021-10-30	6	0	0	0	2024-03-24	876	0	0	0	0	45	155	18.7305	10.3	49	5.1	368	0	0	3	0	1	0
5015	1	82	S72.101	72	2021-10-24	2021	10	3	2021-10-27	2021-11-08	15	0	0	0	2024-03-24	867	0	0	0	0	60	163	22.5827	3.5	81	7.3	335	0	0	2	0	0	0
5018	1	70	S72.000	72	2021-10-25	2021	10	4	2021-10-29	2021-11-01	7	0	0	0	2024-03-24	874	0	0	0	0	57	165	20.9366	6.4	46	4	202	0	0	2	0	1	0
5019	1	62	S32.000	32	2021-10-25	2021	10	2	2021-10-27	2021-11-11	17	0	0	0	2024-03-24	864	0	0	0	0	55	160	21.4844	6.8	58	3.3	205	1	0	2	0	0	0
5020	0	65	S22.000	22	2021-10-26	2021	10	2	2021-10-28	2021-10-29	3	0	0	0	2024-03-24	877	0	0	0	0	60	156	24.6548	10.4	57	5.7	261	0	0	2	1	0	0
5021	0	63	S52.801	52	2021-10-26	2021	10	8	2021-11-03	2021-11-10	15	0	0	0	2024-03-24	865	0	0	0	0	65	156	26.7094	7.5	64	3.1	248	0	0	2	0	0	0
5022	0	77	S32.000x011	32	2021-10-27	2021	10	1	2021-10-28	2021-10-29	2	0	0	0	2024-03-24	877	0	0	0	0	52	160	20.3125	6.86	82	6.4	327	0	0	2	0	0	0
5023	0	68	S32.000	32	2021-10-27	2021	10	12	2021-11-08	2021-12-05	39	0	0	0	2024-03-24	840	0	1	1	1	55	160	21.4844	4.8	51	2.9	276	0	0	2	1	1	0
5027	1	50	S32.000	32	2021-10-28	2021	10	7	2021-11-04	2021-11-20	23	0	0	0	2024-03-24	855	0	0	0	1	60	167	21.5139	4.83	70	5.5	152	0	0	2	0	0	0
5028	0	62	S72.000	72	2021-10-29	2021	10	4	2021-11-02	2021-11-08	10	0	0	0	2024-03-24	867	1	0	0	0	57	160	22.2656	5.7	47	4.4	155	0	0	2	1	1	0
5029	1	83	S72.101	72	2021-10-29	2021	10	5	2021-11-03	2021-11-10	12	0	0	0	2024-03-24	865	1	1	0	0	57	165	20.9366	10.8	78	4.4	309	0	0	2	0	0	0
5030	0	55	S72.101	72	2021-10-29	2021	10	4	2021-11-02	2021-11-07	9	0	0	0	2024-03-24	868	0	0	0	0	60	158	24.0346	7.4	56	9.1	287	0	0	2	0	1	0
5031	0	57	S52.801	52	2021-10-30	2021	10	1	2021-10-31	2021-11-04	5	0	0	0	2024-03-24	871	0	0	0	0	60	162	22.8624	6.1	64	5.1	280	0	0	2	0	0	0
5032	0	59	S72.000	72	2021-10-31	2021	10	3	2021-11-03	2021-11-08	8	0	0	0	2024-03-24	867	0	0	0	0	62	154	26.1427	3	64	5.2	240	0	0	2	0	1	0
5033	0	86	S72.000	72	2021-10-31	2021	10	4	2021-11-04	2021-11-13	13	0	0	0	2024-03-24	862	1	1	0	0	45	150	20	3	57	6.86	279	0	0	2	0	1	0
5034	0	54	S32.000x021	32	2021-10-31	2021	10	4	2021-11-04	2021-11-06	6	0	0	0	2024-03-24	869	0	0	0	0	50	156	20.5457	11.74	64	6	520	0	0	1	0	0	0
5035	0	87	S72.101	72	2021-10-31	2021	10	4	2021-11-04	2021-11-13	13	0	0	0	2024-03-24	862	1	1	0	0	50	155	20.8117	7.7	106	4.8	362	0	0	2	0	1	0
5036	0	59	S32.000	32	2021-11-01	2021	11	2	2021-11-03	2021-11-06	5	0	0	0	2024-03-24	869	0	0	0	0	54	165	19.8347	4.3	40	3.9	152	0	0	2	1	1	0
5038	1	86	S32.000	32	2021-11-01	2021	11	2	2021-11-03	2021-11-05	4	0	0	0	2024-03-24	870	0	0	0	0	55	163	20.7008	6.2	70	4.5	221	0	0	2	1	0	0
5039	0	64	S32.000	32	2021-11-02	2021	11	2	2021-11-04	2021-11-06	4	0	0	0	2024-03-24	869	0	0	0	0	48	160	18.75	3.3	64	9	156	0	0	2	0	1	0
5040	1	67	S72.000	72	2021-11-03	2021	11	2	2021-11-05	2021-11-08	5	0	0	0	2024-03-24	867	0	0	0	1	65	174	21.4692	5.42	51.2	4.41	215.2	0	0	1	1	1	0
5042	0	53	S32.000x011	32	2021-11-03	2021	11	2	2021-11-05	2021-11-07	4	0	0	0	2024-03-24	868	0	0	0	0	50	152	21.6413	5.5	50	7.36	331	0	0	3	0	0	0
5043	1	64	S72.900	72	2021-11-03	2021	11	3	2021-11-06	2021-11-10	7	0	0	0	2024-03-24	865	0	0	0	0	70	175	22.8571	3.8	29	5.43	357	0	0	2	0	0	0
5044	0	80	S72.101	72	2021-11-03	2021	11	2	2021-11-05	2021-11-09	6	0	0	0	2024-03-24	866	0	0	0	1	50	155	20.8117	8.7	93	8.6	282	0	0	3	1	1	0
5045	1	82	S72.101	72	2021-11-04	2021	11	1	2021-11-05	2021-11-11	7	0	0	0	2024-03-24	864	1	1	1	5	72	158	28.8415	5.2	52	4.9	206	0	0	2	0	1	0
5046	0	62	S32.000	32	2021-11-04	2021	11	6	2021-11-10	2021-11-14	10	0	0	0	2024-03-24	861	0	0	0	0	60	160	23.4375	7.76	82	5.6	425	0	0	3	0	0	0
5047	0	85	S72.101	72	2021-11-05	2021	11	7	2021-11-12	2021-11-16	11	0	0	0	2024-03-24	859	0	0	0	0	50	150	22.2222	3.29	47	6.54	224	0	0	3	1	1	0
5049	0	76	S72.000	72	2021-11-05	2021	11	4	2021-11-09	2021-11-13	8	0	0	0	2024-03-24	862	0	1	0	0	60	160	23.4375	1.5	55	9.2	207	0	0	2	1	1	0
5050	0	74	S72.101	72	2021-11-05	2021	11	3	2021-11-08	2021-11-13	8	0	0	0	2024-03-24	862	0	1	0	0	60	158	24.0346	11.91	53	5.7	390	0	0	2	1	1	0
5051	0	57	S52.500	52	2021-11-05	2021	11	3	2021-11-08	2021-11-13	8	0	0	0	2024-03-24	862	0	0	0	0	63	168	22.3214	10.65	64	3.9	211	0	0	2	0	0	0
5052	1	68	S32.000	32	2021-11-06	2021	11	3	2021-11-09	2021-11-12	6	0	0	0	2024-03-24	863	0	0	0	0	61	170	21.1073	3.3	43	4.07	285	0	0	2	0	0	0
5053	1	64	S32.000	32	2021-11-07	2021	11	3	2021-11-10	2021-11-13	6	0	0	0	2024-03-24	862	0	1	0	0	75	168	26.5731	7	81	6.2	447	1	1	3	0	1	0
5054	1	69	S32.000	32	2021-11-07	2021	11	3	2021-11-10	2021-11-17	10	0	0	0	2024-03-24	858	0	0	0	0	58	170	20.0692	13.9	44	3.6	218	1	1	2	1	1	0
5055	1	61	S32.000x031	32	2021-11-07	2021	11	4	2021-11-11	2021-11-18	11	0	0	0	2024-03-24	857	0	0	0	0	62	170	21.4533	10.6	65	4	435	0	0	2	0	0	0
5056	1	55	S72.101	72	2021-11-07	2021	11	8	2021-11-15	2021-11-20	13	0	0	0	2024-03-24	855	0	0	0	0	70	172	23.6614	11.25	68	6.8	386	0	1	3	0	0	0
5057	0	73	S22.000	22	2021-11-08	2021	11	4	2021-11-12	2021-11-14	6	0	0	0	2024-03-24	861	0	0	0	0	60	158	24.0346	6.5	39	5.3	152	0	0	2	1	1	0
5058	0	70	S32.000x021	32	2021-11-08	2021	11	2	2021-11-10	2021-11-11	3	0	0	0	2024-03-24	864	0	0	0	0	55	158	22.0317	10.58	66	5.6	421	0	0	2	0	0	0
5061	1	73	S72.101	72	2021-11-11	2021	11	2	2021-11-13	2021-11-20	9	0	0	0	2024-03-24	855	0	0	0	1	57	172	19.2672	6.35	72	6.6	261	0	0	2	0	1	0
5063	0	80	S32.000	32	2021-11-11	2021	11	2	2021-11-13	2021-11-15	4	1	1	1	2023-07-18	610	2	1	0	0	50	160	19.5312	11.9	84	3.8	257	0	0	1	1	1	0
5064	0	77	S22.000	22	2021-11-11	2021	11	2	2021-11-13	2021-11-14	3	0	0	0	2024-03-24	861	0	0	0	0	60	160	23.4375	4.5	36	5.7	232	0	0	3	0	1	0
5066	0	59	S32.000	32	2021-11-11	2021	11	4	2021-11-15	2021-11-21	10	0	0	0	2024-03-24	854	0	1	0	0	65	158	26.0375	5.5	78	6.4	429	0	0	2	1	0	0
5067	1	70	S42.202	42	2021-11-11	2021	11	5	2021-11-16	2021-11-23	12	0	0	0	2024-03-24	852	0	0	0	0	60	170	20.7612	8.5	58	6.4	273	0	0	2	0	0	0
5069	0	81	S32.000	32	2021-11-12	2021	11	3	2021-11-15	2021-11-20	8	0	0	0	2024-03-24	855	1	0	0	0	60	158	24.0346	5.2	39	7.2	292	0	0	2	0	1	0
5070	0	92	S72.101	72	2021-11-12	2021	11	7	2021-11-19	2021-11-22	10	0	0	0	2024-03-24	853	1	0	0	0	40	156	16.4366	9.16	78	8.4	318	0	0	2	0	1	0
5072	0	79	S22.000	22	2021-11-13	2021	11	2	2021-11-15	2021-11-17	4	0	0	0	2024-03-24	858	0	0	0	0	45	156	18.4911	7.7	103	9.2	426	0	0	2	0	0	0
5073	0	69	S32.000x011	32	2021-11-13	2021	11	2	2021-11-15	2021-11-17	4	0	0	0	2024-03-24	858	0	0	0	0	45	146	21.1109	5.5	55	7.65	103	0	0	3	0	0	0
5074	0	90	S72.101	72	2021-11-13	2021	11	5	2021-11-18	2021-11-28	15	0	0	0	2024-03-24	847	1	1	0	0	55	159	21.7555	4.7	54	4.6	345	0	0	3	0	1	0
5075	0	83	S72.101	72	2021-11-13	2021	11	3	2021-11-16	2021-11-20	7	0	0	0	2024-03-24	855	1	1	0	0	63	151	27.6304	5.3	50	4.04	333	0	0	2	1	1	0
5076	1	56	S32.000x011	32	2021-11-13	2021	11	4	2021-11-17	2021-11-24	11	0	0	0	2024-03-24	851	0	0	0	0	80	170	27.6817	5.44	200	5	411	0	0	1	0	0	0
5077	0	71	S22.000	22	2021-11-14	2021	11	3	2021-11-17	2021-11-22	8	0	0	0	2024-03-24	853	0	0	0	0	58	158	23.2335	10.98	63	6.9	306	0	0	2	1	1	0
5079	0	72	S32.000	32	2021-11-14	2021	11	3	2021-11-17	2021-12-22	38	0	0	0	2024-03-24	823	0	0	0	0	45	160	17.5781	10.2	82	5.5	352	0	0	2	1	0	1
5081	0	61	S32.000x031	32	2021-11-17	2021	11	3	2021-11-20	2021-11-23	6	0	0	0	2024-03-24	852	0	0	0	0	57	160	22.2656	3.4	66	3.3	291	0	0	2	0	1	0
5082	0	82	S72.000	72	2021-11-17	2021	11	2	2021-11-19	2021-11-30	13	0	0	0	2024-03-24	845	0	1	0	0	42	150	18.6667	8.1	66	5.9	298	0	0	3	0	1	0
5084	1	69	S32.000x031	32	2021-11-18	2021	11	4	2021-11-22	2021-11-26	8	0	0	0	2024-03-24	849	0	0	0	0	75	170	25.9516	7.04	58	4.58	318	0	0	2	0	0	0
5085	0	56	S52.801	52	2021-11-19	2021	11	0	2021-11-19	2021-11-23	4	0	0	0	2024-03-24	852	0	0	0	0	60	155	24.974	7.08	196	27.2	330	0	0	2	0	0	0
5087	0	64	S72.000	72	2021-11-19	2021	11	4	2021-11-23	2021-12-03	14	0	0	0	2024-03-24	842	0	0	0	0	60	160	23.4375	7.9	94	4.9	428	0	0	2	0	1	0
5088	0	70	S32.000	32	2021-11-21	2021	11	3	2021-11-24	2021-11-27	6	0	0	0	2024-03-24	848	0	0	0	0	50	158	20.0288	5.86	46	5.8	305	0	0	3	1	1	0
5090	0	55	S32.000	32	2021-11-21	2021	11	3	2021-11-24	2021-11-26	5	0	0	0	2024-03-24	849	0	0	0	0	55	158	22.0317	4.2	42	6.1	137	0	0	2	1	0	0
5091	1	57	S42.202	42	2021-11-21	2021	11	3	2021-11-24	2021-11-26	5	0	0	0	2024-03-24	849	0	1	1	1	70	170	24.2215	6.31	66.1	6.55	240.1	0	0	1	1	0	0
5092	0	68	S32.000	32	2021-11-21	2021	11	3	2021-11-24	2021-11-26	5	0	0	0	2024-03-24	849	0	0	0	0	50	158	20.0288	5.6	86	4.7	319	0	0	2	1	1	0
5093	0	77	S42.202	42	2021-11-22	2021	11	3	2021-11-25	2021-12-02	10	0	0	0	2024-03-24	843	0	0	0	0	50	150	22.2222	6.5	49	3.8	280	0	0	2	0	0	0
5095	0	88	S72.000	72	2021-11-22	2021	11	2	2021-11-24	2021-12-01	9	0	0	0	2024-03-24	844	0	1	0	0	65	172	21.9713	13.77	52	5.15	225	0	0	2	0	0	0
5098	0	70	S22.000	22	2021-11-23	2021	11	3	2021-11-26	2021-11-30	7	0	0	0	2024-03-24	845	0	0	0	0	53	161	20.4467	8.8	75	6.9	477	0	0	3	0	1	0
5099	0	62	S42.202	42	2021-11-23	2021	11	3	2021-11-26	2021-12-01	8	0	0	0	2024-03-24	844	0	0	0	0	62	163	23.3355	7.9	55	5.3	222	0	0	2	0	0	0
5100	0	81	S32.000	32	2021-11-24	2021	11	2	2021-11-26	2021-11-28	4	0	0	0	2024-03-24	847	0	0	0	0	52	150	23.1111	3.7	73	3.65	376	0	0	2	0	1	0
5101	1	68	S32.000	32	2021-11-24	2021	11	2	2021-11-26	2021-12-08	14	0	0	0	2024-03-24	837	0	0	0	0	75	170	25.9516	5.68	40.2	5.29	155.4	0	0	2	0	1	0
5103	0	79	S72.000	72	2021-11-25	2021	11	2	2021-11-27	2021-12-06	11	0	0	0	2024-03-24	839	0	1	0	0	50	160	19.5312	7.7	73	5.2	268	0	0	2	0	1	0
5104	0	61	S32.000	32	2021-11-26	2021	11	3	2021-11-29	2021-11-30	4	0	0	0	2024-03-24	845	0	0	0	0	70	158	28.0404	3.7	58	6.7	185	0	0	3	1	0	0
5105	0	59	S42.200x001	42	2021-11-26	2021	11	0	2021-11-26	2021-12-01	5	0	0	0	2024-03-24	844	0	0	0	0	60	155	24.974	6.8	55	5.94	341	0	0	3	1	1	0
5106	0	56	S72.101	72	2021-11-26	2021	11	3	2021-11-29	2021-12-05	9	0	0	0	2024-03-24	840	0	0	0	0	60	160	23.4375	6.9	65	4.8	409	0	0	2	0	1	0
5107	0	93	S72.000	72	2021-11-27	2021	11	5	2021-12-02	2021-12-10	13	0	0	0	2024-03-24	835	2	1	0	0	45	160	17.5781	4.9	43	4.47	161	0	0	2	0	1	0
5109	0	58	S32.000x011	32	2021-11-27	2021	11	3	2021-11-30	2021-12-02	5	0	0	0	2024-03-24	843	0	0	0	0	47	150	20.8889	9.1	71	5.99	374	0	0	1	0	1	0
5110	0	68	S72.900	72	2021-11-27	2021	11	3	2021-11-30	2021-12-04	7	0	0	0	2024-03-24	841	1	0	0	2	70	150	31.1111	6.4	60	5.13	416	0	0	2	0	0	0
5111	1	87	S72.101	72	2021-11-28	2021	11	2	2021-11-30	2021-12-05	7	0	0	0	2024-03-24	840	0	0	0	0	48	168	17.0068	5.1	69	4.9	333	0	0	2	1	1	0
5112	0	65	S22.000	22	2021-11-29	2021	11	3	2021-12-02	2021-12-05	6	0	0	0	2024-03-24	840	0	0	0	0	45	150	20	5.86	65	4.02	200	0	0	2	1	0	0
5113	0	75	S32.000	32	2021-11-28	2021	11	3	2021-12-01	2021-12-16	18	0	0	0	2024-03-24	829	0	0	0	0	55	160	21.4844	5.2	55	6.1	336	0	0	1	0	0	0
5114	0	67	S42.200x001	42	2021-11-28	2021	11	3	2021-12-01	2021-12-08	10	0	0	0	2024-03-24	837	0	1	0	0	75	166	27.2173	5.09	50	5.39	219	0	0	3	0	0	0
5116	0	69	S52.801	52	2021-11-29	2021	11	5	2021-12-04	2021-12-08	9	0	0	0	2024-03-24	837	0	0	0	0	60	154	25.2994	6.2	60	6.5	321	0	0	3	0	0	0
5117	0	64	S22.000	22	2021-11-30	2021	11	2	2021-12-02	2021-12-05	5	0	0	0	2024-03-24	840	0	0	0	0	60	152	25.9695	4.1	59	7.7	247	0	0	2	1	1	0
5119	0	64	S32.000	32	2021-11-30	2021	11	3	2021-12-03	2021-12-05	5	0	0	0	2024-03-24	840	0	0	0	0	60	156	24.6548	9.3	57	6.8	440	0	0	2	0	0	0
5120	0	73	S22.000	22	2021-12-02	2021	12	4	2021-12-06	2021-12-09	7	0	0	0	2024-03-24	836	0	0	0	0	55	150	24.4444	3.17	71	7.2	363	0	0	2	0	0	0
5122	0	58	S52.500	52	2021-11-30	2021	11	3	2021-12-03	2021-12-09	9	0	0	0	2024-03-24	836	0	0	0	0	60	154	25.2994	8.4	57	4.46	743	0	0	3	0	1	0
5123	1	59	S52.801	52	2021-12-01	2021	12	6	2021-12-07	2021-12-13	12	0	0	0	2024-03-24	832	0	0	0	0	68	162	25.9107	3.8	44	5.9	349	0	0	3	0	0	0
5124	1	85	S72.000	72	2021-12-01	2021	12	3	2021-12-04	2021-12-15	14	0	0	0	2024-03-24	830	0	1	0	0	62	168	21.9671	6.8	70	4.8	414	0	0	2	0	1	0
5127	1	83	S72.101	72	2021-12-04	2021	12	9	2021-12-13	2021-12-18	14	0	0	0	2024-03-24	827	1	1	0	0	53	156	21.7784	5.1	57	5.7	175	0	0	2	0	1	0
5128	0	80	S72.000	72	2021-12-05	2021	12	2	2021-12-07	2021-12-13	8	0	0	0	2024-03-24	832	0	0	0	0	65	160	25.3906	5.3	96	6.3	319	0	0	2	0	1	0
5129	0	80	S32.000	32	2021-12-05	2021	12	2	2021-12-07	2021-12-15	10	0	0	0	2024-03-24	830	0	0	0	0	55	158	22.0317	7.69	49	5.7	342	0	0	2	1	0	0
5130	0	84	S72.000	72	2021-12-05	2021	12	2	2021-12-07	2021-12-14	9	0	0	0	2024-03-24	831	0	0	0	0	50	156	20.5457	4.4	47	5	244	0	0	2	0	1	0
5132	1	64	S72.000	72	2021-12-06	2021	12	3	2021-12-09	2021-12-14	8	0	0	0	2024-03-24	831	0	0	0	0	65	172	21.9713	15.17	70	6.47	419.4	0	1	2	0	1	0
5133	0	58	S32.000x021	32	2021-12-06	2021	12	3	2021-12-09	2021-12-10	4	0	0	0	2024-03-24	835	0	0	0	0	57	160	22.2656	7.3	79	7.34	225	0	0	2	0	0	0
5135	1	60	S72.101	72	2021-12-08	2021	12	3	2021-12-11	2021-12-13	5	0	0	0	2024-03-24	832	0	0	0	0	47	160	18.3594	6.3	43	3.7	257	0	0	2	0	0	0
5136	0	91	S72.101	72	2021-12-09	2021	12	6	2021-12-15	2021-12-22	13	0	0	0	2024-03-24	823	1	1	0	0	45	150	20	4.8	39	10.99	119	0	0	2	0	1	0
5137	0	81	S72.101	72	2021-12-10	2021	12	4	2021-12-14	2021-12-20	10	0	0	0	2024-03-24	825	0	0	0	0	53	150	23.5556	4.9	54	6.44	222	0	0	2	0	1	0
5138	0	82	S72.000	72	2021-12-10	2021	12	4	2021-12-14	2021-12-20	10	0	0	0	2024-03-24	825	0	0	0	0	50	152	21.6413	3.46	77	6.4	389	0	0	2	0	1	0
5141	1	54	S72.101	72	2021-12-10	2021	12	4	2021-12-14	2021-12-20	10	0	0	0	2024-03-24	825	0	0	0	0	57	165	20.9366	6.87	43	4.5	188	1	1	2	0	1	0
5142	0	70	S32.000x031	32	2021-12-11	2021	12	2	2021-12-13	2021-12-15	4	0	0	0	2024-03-24	830	0	0	0	0	50	163	18.8189	9.78	74	6.4	297	0	0	3	0	1	0
5143	0	63	S22.000	22	2021-12-11	2021	12	2	2021-12-13	2021-12-15	4	0	0	0	2024-03-24	830	0	0	0	0	68	160	26.5625	7.3	56	3.5	237	0	0	2	0	0	0
5144	0	78	S32.000	32	2021-12-12	2021	12	3	2021-12-15	2021-12-18	6	0	0	0	2024-03-24	827	1	0	0	0	44	150	19.5556	11.3	85	5.82	271	0	0	2	1	1	0
5145	1	75	S22.000	22	2021-12-12	2021	12	3	2021-12-15	2021-12-17	5	0	0	0	2024-03-24	828	0	0	0	0	75	170	25.9516	5.99	42	4.8	396	0	0	1	1	0	0
5147	1	51	S52.801	52	2021-12-14	2021	12	0	2021-12-14	2021-12-19	5	0	0	0	2024-03-24	826	0	0	0	0	63	161	24.3046	6	53	4.6	142	0	0	2	0	0	0
5148	1	67	S32.000	32	2021-12-14	2021	12	4	2021-12-18	2021-12-25	11	0	0	0	2024-03-24	820	0	0	0	0	70	170	24.2215	6.53	58	5.1	298	0	0	1	0	0	0
5149	0	50	S32.000	32	2021-12-15	2021	12	7	2021-12-22	2021-12-30	15	0	0	0	2024-03-24	815	0	0	0	0	65	155	27.0552	4.34	67	6.1	453	0	0	2	0	0	0
5150	0	63	S72.101	72	2021-12-15	2021	12	3	2021-12-18	2021-12-27	12	0	0	0	2024-03-24	818	0	0	0	0	50	155	20.8117	3.7	53	3.8	262	0	0	2	0	0	0
5151	0	68	S22.000	22	2021-12-15	2021	12	2	2021-12-17	2021-12-25	10	0	0	0	2024-03-24	820	0	0	0	0	56	153	23.9224	7.2	37	2.3	358	0	0	3	0	1	0
5154	1	56	S22.000	22	2021-12-17	2021	12	4	2021-12-21	2021-12-25	8	0	0	0	2024-03-24	820	0	0	0	0	75	178	23.6713	3.52	54	5.7	292	0	0	2	1	1	0
5156	1	61	S72.900	72	2021-12-18	2021	12	3	2021-12-21	2021-12-29	11	1	1	1	2023-07-10	558	2	0	0	0	68	172	22.9854	4.22	100	5.7	250	0	0	2	0	0	0
5157	1	88	S72.101	72	2021-12-18	2021	12	5	2021-12-23	2021-12-30	12	0	0	0	2024-03-24	815	1	0	0	0	55	165	20.202	2.6	60	5.6	268	0	0	1	0	1	0
5158	1	88	S72.101	72	2021-12-19	2021	12	4	2021-12-23	2021-12-30	11	0	0	0	2024-03-24	815	1	0	0	1	52	150	23.1111	4.5	67	4.9	282	0	0	2	0	1	0
5159	0	58	S32.000	32	2021-12-19	2021	12	3	2021-12-22	2021-12-24	5	0	0	0	2024-03-24	821	0	0	0	0	63	160	24.6094	3.2	42	4.6	174	0	0	2	0	0	0
5160	0	53	S32.000	32	2021-12-19	2021	12	3	2021-12-22	2021-12-26	7	0	0	0	2024-03-24	819	0	0	0	0	50	160	19.5312	3.5	35	4.8	194	0	0	2	0	1	0
5162	0	85	S72.101	72	2021-12-19	2021	12	2	2021-12-21	2021-12-25	6	0	0	0	2024-03-24	820	1	0	0	0	55	155	22.8928	6.3	53	5.2	154	0	0	2	1	1	0
5164	0	63	S32.000x002	32	2021-12-24	2021	12	3	2021-12-27	2021-12-29	5	0	0	0	2024-03-24	816	0	0	0	0	53	160	20.7031	4.5	57	6.1	192	0	0	1	0	1	0
5166	1	85	S72.101	72	2021-12-21	2021	12	3	2021-12-24	2021-12-30	9	0	0	0	2024-03-24	815	0	0	0	0	75	170	25.9516	3	100	6.6	383	0	0	1	0	1	0
5167	0	74	S32.000	32	2021-12-22	2021	12	2	2021-12-24	2021-12-25	3	0	0	0	2024-03-24	820	0	1	0	0	50	160	19.5312	7.2	78	5.9	374	0	0	2	1	0	0
5168	0	88	S72.000	72	2021-12-22	2021	12	3	2021-12-25	2021-12-30	8	0	0	0	2024-03-24	815	1	1	0	1	49	150	21.7778	3.97	100	4.51	288	0	0	1	0	1	0
5170	0	78	S72.101	72	2021-12-23	2021	12	2	2021-12-25	2021-12-30	7	0	0	0	2024-03-24	815	0	0	0	0	62	155	25.8065	13.9	45	6.9	225	0	0	2	0	1	0
5171	0	80	S72.000	72	2021-12-23	2021	12	6	2021-12-29	2021-12-30	7	0	0	0	2024-03-24	815	1	1	0	0	90	160	35.1562	8.2	62	6.5	224	0	0	3	0	0	0
5172	1	53	S32.000x011	32	2021-12-23	2021	12	2	2021-12-25	2021-12-28	5	0	0	0	2024-03-24	817	0	0	0	0	82	165	30.1194	5.1	37	4.4	72	0	0	2	0	0	0
5173	0	59	S52.801	52	2021-12-24	2021	12	3	2021-12-27	2022-01-01	8	0	0	0	2024-03-24	813	0	1	0	0	57	158	22.8329	8.1	35	8	245	0	0	2	0	0	0
5174	0	62	S32.000	32	2021-12-24	2021	12	4	2021-12-28	2021-12-30	6	0	0	0	2024-03-24	815	0	0	0	0	65	160	25.3906	5.6	57	5.6	197	0	0	2	0	0	0
5175	1	53	S72.101	72	2021-12-24	2021	12	4	2021-12-28	2021-12-30	6	0	0	0	2024-03-24	815	0	0	0	0	65	170	22.4913	6.61	80	7.89	263	0	0	2	0	0	0
5176	1	71	S32.000	32	2021-12-25	2021	12	3	2021-12-28	2021-12-30	5	0	0	0	2024-03-24	815	0	0	0	0	55	167	19.721	3.7	59	3.3	263	1	1	2	1	0	0
5178	0	62	S32.000	32	2021-12-27	2021	12	1	2021-12-28	2021-12-30	3	0	0	0	2024-03-24	815	0	0	0	0	55	162	20.9572	6.6	69	8.2	321	0	0	2	0	0	0
5179	0	75	S72.000	72	2021-12-27	2021	12	1	2021-12-28	2021-12-30	3	0	0	0	2024-03-24	815	0	0	0	0	52	156	21.3675	7.1	99	8.3	348	0	0	3	0	0	0
5180	0	74	S72.000	72	2021-12-27	2021	12	3	2021-12-30	2021-12-30	3	0	0	0	2024-03-24	815	0	0	0	0	29.3	151	12.8503	9.55	67	6.1	328	0	0	2	1	0	1
5182	0	64	S22.000	22	2021-12-28	2021	12	2	2021-12-30	2022-01-10	13	0	0	0	2024-03-24	804	0	0	0	1	50	155	20.8117	4.7	119	9	504	0	0	1	0	0	0
5183	0	68	S42.200x001	42	2021-12-28	2021	12	3	2021-12-31	2022-01-07	10	0	0	0	2024-03-24	807	0	0	0	0	60	150	26.6667	3.5	60	4.76	416	0	0	2	0	0	0
5184	0	75	S72.101	72	2021-12-28	2021	12	3	2021-12-31	2022-01-04	7	0	0	0	2024-03-24	810	0	0	0	0	67	158	26.8386	7.9	69	2.6	326	0	0	2	0	0	0
5185	0	84	S32.000	32	2021-12-28	2021	12	2	2021-12-30	2022-01-03	6	0	0	0	2024-03-24	811	0	0	0	0	50	150	22.2222	8.85	50	4.64	403	0	0	2	1	0	0
5186	0	72	S32.000x002	32	2021-12-29	2021	12	2	2021-12-31	2022-01-02	4	0	0	0	2024-03-24	812	0	0	0	0	50	157	20.2848	9.1	529	52.8	997	0	0	2	0	0	0
5187	0	76	S72.000	72	2021-12-29	2021	12	7	2022-01-05	2022-01-12	14	0	0	0	2024-03-24	802	0	1	1	1	61	153	26.0584	7.1	33	4.22	181	0	0	2	0	1	0
5188	0	83	S32.000	32	2021-12-30	2021	12	4	2022-01-03	2022-01-04	5	0	0	0	2024-03-24	810	1	0	0	0	50	160	19.5312	5.1	53	3.8	231	0	0	3	0	0	1
5189	0	85	S32.000	32	2021-12-30	2021	12	4	2022-01-03	2022-01-04	5	0	0	0	2024-03-24	810	1	0	0	0	50	160	19.5312	10.4	61	7.09	487	0	0	2	0	0	0
5191	0	51	S72.101	72	2021-12-31	2021	12	4	2022-01-04	2022-01-09	9	0	0	0	2024-03-24	805	0	0	0	0	55	163	20.7008	5	50	3.9	245	0	0	2	0	1	0
5192	0	81	S72.101	72	2021-12-31	2021	12	4	2022-01-04	2022-01-07	7	0	0	0	2024-03-24	807	0	0	0	0	60	160	23.4375	9	66	4.4	241	0	0	2	0	1	0
5194	0	75	S32.000	32	2022-01-04	2022	1	2	2022-01-06	2022-01-08	4	0	0	0	2024-03-24	806	0	1	0	0	70	155	29.1363	10	57	4.9	291	0	0	3	0	0	0
5196	0	73	S22.000	22	2022-01-06	2022	1	2	2022-01-08	2022-01-11	5	0	0	0	2024-03-24	803	0	1	0	0	45	153	19.2234	4.1	60	13	249	0	0	2	0	0	0
5197	0	51	S32.000x011	32	2022-01-04	2022	1	4	2022-01-08	2022-01-17	13	0	0	0	2024-03-24	797	0	0	0	0	50	150	22.2222	4.6	80	11.37	399	0	0	2	1	0	0
5198	1	55	S32.000x011	32	2022-01-04	2022	1	7	2022-01-11	2022-01-13	9	0	0	0	2024-03-24	801	0	0	0	0	60	165	22.0386	7.5	34	5.5	207	0	0	1	0	0	0
5201	0	53	S42.200x001	42	2022-01-05	2022	1	3	2022-01-08	2022-01-10	5	0	0	0	2024-03-24	804	0	0	0	0	63	160	24.6094	4	51	3.9	208	0	0	2	1	1	0
5202	0	79	S22.000	22	2022-01-10	2022	1	1	2022-01-11	2022-01-12	2	0	0	0	2024-03-24	802	0	0	0	1	55	155	22.8928	7.4	43	5	267	0	0	3	0	0	0
5203	1	76	S72.101	72	2022-01-06	2022	1	2	2022-01-08	2022-01-14	8	0	0	0	2024-03-24	800	0	0	0	0	62	168	21.9671	3.5	136	9.5	296	1	0	3	0	1	0
5204	0	63	S32.000x011	32	2022-01-06	2022	1	4	2022-01-10	2022-01-12	6	0	0	0	2024-03-24	802	0	0	0	0	56	160	21.875	5.6	55	10.6	262	0	0	3	0	0	0
5205	0	63	S22.000	22	2022-01-07	2022	1	3	2022-01-10	2022-01-12	5	1	1	1	2023-02-03	387	2	0	0	0	54	156	22.1893	6.88	71	4.9	445	0	0	2	0	0	0
5207	0	77	S72.000	72	2022-01-07	2022	1	4	2022-01-11	2022-01-24	17	0	0	0	2024-03-24	790	0	0	0	1	44	145	20.9275	3.9	131	10.99	550	0	0	2	1	1	0
5209	0	67	S72.101	72	2022-01-08	2022	1	5	2022-01-13	2022-01-20	12	0	0	0	2024-03-24	794	0	1	0	1	55	155	22.8928	8.25	63	4.8	305	0	0	3	0	0	0
5210	0	79	S42.202	42	2022-01-08	2022	1	3	2022-01-11	2022-01-16	8	0	0	0	2023-09-18	610	2	0	0	0	60.3	159	23.8519	4.6	78	9.2	239	0	0	1	1	0	0
5211	0	79	S72.101	72	2022-01-08	2022	1	5	2022-01-13	2022-01-20	12	0	0	0	2024-03-24	794	1	0	0	0	53	155	22.0604	3.9	63	3.2	148	0	0	2	0	0	0
5212	0	67	S72.000	72	2022-01-10	2022	1	4	2022-01-14	2022-01-18	8	0	0	0	2024-03-24	796	0	1	0	0	65	160	25.3906	2.8	60	4.1	238	0	0	3	0	0	0
5213	0	65	S32.000x002	32	2022-01-11	2022	1	2	2022-01-13	2022-01-15	4	0	0	0	2024-03-24	799	0	0	0	0	50	155	20.8117	7.13	58	7.1	280	0	0	1	0	1	0
5214	0	77	S22.000	22	2022-01-12	2022	1	2	2022-01-14	2022-01-16	4	0	0	0	2024-03-24	798	0	0	0	0	60	150	26.6667	5.03	100	4.51	249	0	0	2	1	1	0
5215	0	75	S72.101	72	2022-01-11	2022	1	3	2022-01-14	2022-01-17	6	0	0	0	2024-03-24	797	1	0	0	0	64	151	28.0689	2.7	63	3.33	233	0	0	2	1	1	0
5216	1	57	S42.202	42	2022-01-11	2022	1	3	2022-01-14	2022-01-17	6	0	0	0	2024-03-24	797	0	0	0	0	70	169	24.5089	6.2	76	5.3	187	1	0	2	0	0	0
5217	0	67	S72.000	72	2022-01-12	2022	1	7	2022-01-19	2022-01-28	16	0	0	0	2024-03-24	786	0	0	0	0	57	150	25.3333	8.3	81	7.86	308	0	0	3	0	0	0
5219	1	64	S72.101	72	2022-01-13	2022	1	4	2022-01-17	2022-01-26	13	0	0	0	2024-03-24	788	0	0	0	0	56	168	19.8413	6.8	62	5.1	357	0	0	2	0	1	0
5220	0	54	S32.000	32	2022-01-14	2022	1	3	2022-01-17	2022-01-24	10	0	0	0	2024-03-24	790	0	0	0	0	60	160	23.4375	7.5	52	4.3	352	0	0	3	1	1	0
5222	0	71	S32.000	32	2022-01-15	2022	1	2	2022-01-17	2022-01-18	3	0	0	0	2024-03-24	796	0	0	0	0	50	158	20.0288	13.4	52	5.7	358	0	0	2	0	0	0
5223	0	81	S22.000	22	2022-01-16	2022	1	3	2022-01-19	2022-01-27	11	0	0	0	2024-03-24	787	0	0	0	0	70	163	26.3465	8.04	60	6.36	492	0	0	2	0	1	0
5225	0	71	S22.000	22	2022-01-17	2022	1	2	2022-01-19	2022-01-21	4	0	0	0	2024-03-24	793	0	0	0	0	40	160	15.625	8.1	34	3.56	164	0	0	2	0	0	0
5226	1	66	S72.101	72	2022-01-17	2022	1	2	2022-01-19	2022-01-25	8	0	0	0	2024-03-24	789	0	0	0	1	47	169	16.456	4.5	62	8.9	178	0	0	2	0	1	0
5227	1	58	S22.000	22	2022-01-17	2022	1	7	2022-01-24	2022-01-29	12	0	0	0	2024-03-24	785	0	0	0	0	80	178	25.2493	6.15	50	3.7	324	0	0	1	0	0	0
5228	0	85	S72.000	72	2022-01-17	2022	1	5	2022-01-22	2022-01-28	11	0	0	0	2024-03-24	786	1	0	0	0	60	152	25.9695	3.29	50	7.7	279	0	0	3	0	1	0
5229	1	74	S72.000	72	2022-01-17	2022	1	5	2022-01-22	2022-01-28	11	0	0	0	2024-03-24	786	0	1	0	0	70	172	23.6614	8.12	38	6.59	249	0	0	2	0	1	0
5230	1	88	S72.101	72	2022-01-18	2022	1	3	2022-01-21	2022-01-25	7	0	0	0	2024-03-24	789	1	0	0	0	50	155	20.8117	10.6	184	14.3	423	0	0	2	0	0	0
5231	1	63	S72.900	72	2022-01-19	2022	1	8	2022-01-27	2022-02-05	17	0	0	0	2024-03-24	778	0	0	0	0	57	168	20.1956	3.8	46	7.2	322	0	1	2	0	0	0
5232	0	88	S72.000	72	2022-01-19	2022	1	2	2022-01-21	2022-01-25	6	0	0	0	2024-03-24	789	1	1	1	1	65	158	26.0375	2.33	59	5.9	109	0	0	2	0	1	0
5234	0	64	S32.000x011	32	2022-01-20	2022	1	2	2022-01-22	2022-01-24	4	0	0	0	2024-03-24	790	0	0	0	0	70	150	31.1111	5.6	66	9	251	0	0	3	0	0	0
5235	1	63	S72.200x001	72	2022-01-20	2022	1	0	2022-01-20	2022-01-25	5	0	0	0	2024-03-24	789	0	0	0	2	58	160	22.6562	3.6	63	4.6	218	0	0	1	1	1	0
5236	1	50	S32.000x011	32	2022-01-20	2022	1	4	2022-01-24	2022-01-27	7	0	0	0	2024-03-24	787	0	0	0	0	68	168	24.093	2.46	65	5.89	178	0	0	2	0	0	0
5237	0	86	S22.000	22	2022-01-21	2022	1	1	2022-01-22	2022-01-24	3	0	0	0	2024-03-24	790	1	1	0	0	66	150	29.3333	6.41	57	3.18	231	0	0	2	1	0	0
5238	1	50	S42.200x001	42	2022-01-21	2022	1	3	2022-01-24	2022-01-27	6	0	0	0	2024-03-24	787	0	0	0	0	70	165	25.7117	14.7	58	5.5	194	1	1	3	0	0	0
5239	0	93	S72.101	72	2022-01-21	2022	1	1	2022-01-22	2022-01-26	5	0	0	0	2024-03-24	788	0	0	0	0	45	150	20	3.31	100	5.91	223	0	0	2	0	1	0
5240	1	57	S52.801	52	2022-01-21	2022	1	4	2022-01-25	2022-01-30	9	0	0	0	2024-03-24	784	0	0	0	0	79	172	26.7036	11.78	64	9.3	289	0	0	2	0	0	0
5241	1	58	S32.000	32	2022-01-21	2022	1	4	2022-01-25	2022-01-30	9	0	0	0	2024-03-24	784	0	0	0	0	72	168	25.5102	3.06	61	3.9	131	1	1	2	0	0	0
5243	0	68	S42.202	42	2022-01-22	2022	1	3	2022-01-25	2022-01-31	9	0	0	0	2024-03-24	783	0	0	0	0	46	150	20.4444	5.37	85	4.7	272	0	0	2	0	1	0
5244	0	76	S72.000	72	2022-01-22	2022	1	7	2022-01-29	2022-02-06	15	0	0	0	2024-03-24	777	0	0	0	0	38	155	15.8169	3.4	85	5.1	374	0	0	3	1	0	0
5246	0	53	S52.801	52	2022-01-23	2022	1	2	2022-01-25	2022-01-30	7	0	0	0	2024-03-24	784	0	0	0	0	53	154	22.3478	6.26	84	6.7	388	0	0	2	0	0	0
5247	0	77	S32.000	32	2022-01-23	2022	1	4	2022-01-27	2022-01-30	7	0	0	0	2023-12-24	693	2	0	0	0	60.2	148	27.4836	6	49	7.27	224	0	0	1	0	1	0
5248	1	85	S72.000	72	2022-01-24	2022	1	2	2022-01-26	2022-02-06	13	0	0	0	2024-03-24	777	0	0	0	0	70	170	24.2215	8.7	70	6.07	178	1	0	1	1	1	0
5249	1	60	S22.000	22	2022-01-24	2022	1	2	2022-01-26	2022-01-28	4	0	0	0	2024-03-24	786	0	0	0	0	75	167	26.8923	6.9	50	5.1	210	1	1	3	0	0	0
5250	0	74	S32.000x011	32	2022-01-25	2022	1	2	2022-01-27	2022-01-29	4	0	0	0	2024-03-24	785	0	0	0	0	60	155	24.974	6.7	55	5.8	366	0	0	2	0	1	0
5251	0	77	S72.101	72	2022-01-25	2022	1	3	2022-01-28	2022-01-30	5	0	0	0	2024-03-24	784	0	0	1	1	50	160	19.5312	5.5	83	6.2	181	0	0	2	1	1	0
5254	0	58	S22.000	22	2022-01-27	2022	1	2	2022-01-29	2022-01-30	3	0	0	0	2024-03-24	784	0	0	0	0	38	148	17.3484	6.4	44	5.53	242	0	0	2	0	0	0
5255	1	76	S72.000	72	2022-01-27	2022	1	1	2022-01-28	2022-01-30	3	0	0	0	2024-03-24	784	0	1	0	1	55	178	17.3589	9.88	41.9	6.96	263.8	0	0	2	0	1	0
5256	0	84	S72.101	72	2022-01-30	2022	1	6	2022-02-05	2022-02-06	7	0	0	0	2024-03-24	777	1	1	0	1	80	148	36.523	7.22	63	6.7	224	0	0	2	0	0	0
5257	0	50	S72.200x001	72	2022-01-31	2022	1	5	2022-02-05	2022-02-17	17	0	0	0	2024-03-24	766	0	0	0	0	45	150	20	3.2	59	7.21	255	0	0	2	0	1	0
5258	0	64	S72.000	72	2022-01-31	2022	1	5	2022-02-05	2022-02-16	16	0	0	0	2023-10-31	622	2	1	0	0	60	160	23.4375	6.4	56	8.7	263	0	0	3	0	1	0
5259	0	87	S72.101	72	2022-02-01	2022	2	4	2022-02-05	2022-02-08	7	0	0	0	2024-03-24	775	0	1	0	0	51	143	24.9401	5.5	109	9.3	279	0	0	2	1	1	0
5260	1	68	S72.000	72	2022-02-03	2022	2	3	2022-02-06	2022-02-08	5	0	0	0	2024-03-24	775	0	0	0	0	70	170	24.2215	0.98	52	3.85	163	0	0	3	1	1	0
5261	0	69	S22.000x061	22	2022-02-05	2022	2	3	2022-02-08	2022-02-10	5	0	0	0	2024-03-24	773	0	0	0	0	65	160	25.3906	9.6	81	5.1	312	0	0	4	1	1	0
5262	0	69	S22.000	22	2022-02-04	2022	2	2	2022-02-06	2022-02-08	4	0	0	0	2024-03-24	775	0	1	0	0	59	160	23.0469	11.9	58	6.4	273	0	0	2	1	1	0
5264	0	77	S72.000	72	2022-02-04	2022	2	3	2022-02-07	2022-02-15	11	0	0	0	2024-03-24	768	0	0	0	1	35	155	14.5682	4.5	75	5.5	257	0	0	2	0	1	0
5266	1	69	S22.000	22	2022-02-05	2022	2	2	2022-02-07	2022-02-10	5	0	0	0	2024-03-24	773	0	0	0	0	75	170	25.9516	13.83	55.6	5.93	370.9	0	0	2	0	0	0
5267	0	80	S22.000x051	22	2022-02-05	2022	2	2	2022-02-07	2022-02-08	3	0	0	0	2024-03-24	775	0	0	0	0	40	147	18.5108	9	47	4.78	277	0	0	2	0	0	1
5269	0	76	S72.000	72	2022-02-05	2022	2	9	2022-02-14	2022-02-26	21	0	0	0	2024-03-24	757	0	0	0	0	45	160	17.5781	4.7	39	4.9	256	0	0	2	1	0	0
5270	0	69	S42.202	42	2022-02-05	2022	2	3	2022-02-08	2022-02-14	9	0	0	0	2024-03-24	769	0	0	0	0	65	158	26.0375	4.5	57	6.4	317	0	0	2	0	0	0
5271	0	67	S32.000	32	2022-02-06	2022	2	3	2022-02-09	2022-02-13	7	0	0	0	2024-03-24	770	0	1	1	1	65	156	26.7094	8.4	47	5.4	231	0	0	2	0	1	0
5272	1	74	S72.101	72	2022-02-06	2022	2	3	2022-02-09	2022-02-18	12	0	0	0	2024-03-24	765	0	0	0	0	65	168	23.03	6.5	69	6.2	176	0	0	2	0	1	0
5274	0	71	S22.000	22	2022-02-07	2022	2	3	2022-02-10	2022-02-12	5	1	1	1	2022-08-11	180	2	0	0	0	58	155	24.1415	8.6	43	4.2	264	0	0	2	1	0	0
5275	0	64	S22.000	22	2022-02-08	2022	2	3	2022-02-11	2022-02-14	6	0	0	0	2024-03-24	769	0	0	0	0	67	160	26.1719	7.5	67	3.91	402	0	0	3	0	1	0
5276	1	80	S32.000	32	2022-02-08	2022	2	4	2022-02-12	2022-02-15	7	0	0	0	2024-03-24	768	0	0	0	0	80	172	27.0416	12	59	6.3	294	0	0	1	0	1	0
5277	0	70	S32.000x002	32	2022-02-09	2022	2	2	2022-02-11	2022-02-13	4	0	0	0	2024-03-24	770	0	0	0	0	50	155	20.8117	5.77	69	4.3	274	0	0	2	0	1	0
5278	0	56	S32.000x002	32	2022-02-10	2022	2	2	2022-02-12	2022-02-14	4	0	0	0	2024-03-24	769	0	0	0	0	60	162	22.8624	5.79	68	5.9	360	0	0	3	0	1	0
5279	0	55	S32.000	32	2022-02-09	2022	2	8	2022-02-17	2022-02-21	12	0	0	0	2024-03-24	762	0	0	0	0	63	156	25.8876	7.7	61	6.3	181	0	0	2	0	0	0
5280	0	69	S22.000	22	2022-02-11	2022	2	1	2022-02-12	2022-02-14	3	0	0	0	2024-03-24	769	0	0	0	0	50	155	20.8117	5.9	138	10	283	0	0	2	0	1	0
5281	0	62	S22.000	22	2022-02-09	2022	2	2	2022-02-11	2022-02-13	4	0	0	0	2024-03-24	770	0	0	0	0	60	160	23.4375	4.8	49	4.5	334	0	0	2	0	1	0
5284	0	75	S72.101	72	2022-02-10	2022	2	5	2022-02-15	2022-02-17	7	0	0	0	2024-03-24	766	1	1	0	0	70	154	29.5159	5.1	45	6	269	0	0	2	0	1	0
5285	1	85	S72.101	72	2022-02-10	2022	2	5	2022-02-15	2022-02-20	10	0	0	0	2024-03-24	763	1	0	0	0	44	162	16.7657	11.79	50	4.8	387	0	0	2	0	1	0
5287	0	84	S32.000x002	32	2022-02-11	2022	2	2	2022-02-13	2022-02-15	4	1	1	0	2022-04-09	53	2	0	0	0	40	150	17.7778	6.59	70	9.17	230	0	0	3	0	1	0
5288	0	59	S32.000	32	2022-02-12	2022	2	4	2022-02-16	2022-02-20	8	0	0	0	2024-03-24	763	0	0	0	0	70	167	25.0995	5.48	41	5.89	147	0	0	3	0	1	0
5289	0	69	S32.000	32	2022-02-14	2022	2	1	2022-02-15	2022-02-17	3	0	0	0	2024-03-24	766	0	0	0	0	47	156	19.313	6.4	67	4.3	317	0	0	2	1	0	0
5290	1	58	S72.000	72	2022-02-12	2022	2	2	2022-02-14	2022-02-19	7	0	0	0	2024-03-24	764	0	0	0	0	55	170	19.0311	6.7	64	5	382	0	0	2	0	0	0
5291	0	59	S72.000	72	2022-02-12	2022	2	2	2022-02-14	2022-02-19	7	0	0	0	2024-03-24	764	0	0	0	0	50	155	20.8117	6	77	4.6	298	0	0	2	1	0	0
5292	0	74	S32.000	32	2022-02-13	2022	2	3	2022-02-16	2022-02-18	5	0	0	0	2024-03-24	765	0	0	0	0	55	155	22.8928	3.7	51	3.9	272	0	0	2	1	0	0
5293	1	61	S72.000	72	2022-02-16	2022	2	2	2022-02-18	2022-02-23	7	0	0	0	2024-03-24	760	0	0	0	0	71	170	24.5675	10.54	50	8.1	275	0	0	2	0	0	0
5294	0	67	S32.000	32	2022-02-16	2022	2	3	2022-02-19	2022-03-05	17	0	0	0	2024-03-24	750	0	0	0	0	57	160	22.2656	10.4	65	8	417	0	0	2	0	0	0
5297	1	84	S72.000	72	2022-02-17	2022	2	5	2022-02-22	2022-02-28	11	0	0	0	2024-03-24	755	0	0	0	0	65	167	23.3067	4	63	4.1	420	0	0	2	0	1	0
5298	1	51	S52.801	52	2022-02-17	2022	2	0	2022-02-17	2022-02-22	5	0	0	0	2024-03-24	761	0	0	0	0	60	168	21.2585	5.32	59	5.6	229	0	0	2	0	0	0
5299	1	68	S32.000	32	2022-02-18	2022	2	3	2022-02-21	2022-02-24	6	0	0	0	2024-03-24	759	0	0	0	0	80	170	27.6817	10.97	55	5.3	323	1	0	2	0	0	0
5300	0	77	S72.101	72	2022-02-19	2022	2	6	2022-02-25	2022-03-04	13	0	0	0	2024-03-24	751	1	1	0	0	55	165	20.202	4.4	60	4.1	291	0	0	3	1	1	0
5301	0	85	S72.101	72	2022-02-19	2022	2	12	2022-03-03	2022-03-11	20	0	0	0	2024-03-24	744	1	1	0	1	55	150	24.4444	6.5	51	3.96	240	0	0	3	0	1	0
5304	1	55	S32.000	32	2022-02-19	2022	2	3	2022-02-22	2022-03-05	14	0	0	0	2024-03-24	750	0	0	0	0	60	170	20.7612	5.8	53	5.5	339	1	0	2	1	1	0
5305	0	67	S32.000	32	2022-02-20	2022	2	3	2022-02-23	2022-02-25	5	0	0	0	2024-03-24	758	0	0	0	0	50	150	22.2222	1.3	69	5.56	518	0	0	2	1	1	0
5306	0	58	S72.000	72	2022-02-20	2022	2	2	2022-02-22	2022-02-26	6	0	0	0	2024-03-24	757	0	0	0	1	60	165	22.0386	7.6	91	4.4	331	0	0	2	0	0	0
5308	1	78	S72.000	72	2022-02-22	2022	2	3	2022-02-25	2022-03-05	11	0	0	0	2024-03-24	750	0	1	0	0	49	155	20.3954	7.3	50	4.7	287	0	0	3	1	1	0
5309	0	72	S52.801	52	2022-02-22	2022	2	0	2022-02-22	2022-02-27	5	0	0	0	2024-03-24	756	0	0	0	0	53	168	18.7783	5.6	56	3.7	273	0	0	2	0	0	0
5310	1	81	S22.000	22	2022-02-22	2022	2	3	2022-02-25	2022-02-28	6	0	0	0	2024-03-24	755	0	0	0	0	65	165	23.8751	4.4	74	5	304	0	1	1	0	0	0
5311	0	83	S72.101	72	2022-02-23	2022	2	2	2022-02-25	2022-03-04	9	0	0	0	2024-03-24	751	0	0	0	0	55	150	24.4444	5.83	46	4.66	201	0	0	2	0	1	0
5312	1	66	S32.000	32	2022-02-23	2022	2	2	2022-02-25	2022-02-28	5	0	0	0	2024-03-24	755	0	0	0	0	60	170	20.7612	6.1	75	7.5	246	1	0	2	0	0	0
5313	0	70	S52.801	52	2022-02-23	2022	2	0	2022-02-23	2022-02-28	5	0	0	0	2024-03-24	755	0	0	0	0	52	162	19.8141	5.4	73	8.8	280	0	0	1	0	1	0
[truncated: 475 more rows]
